# Supplementary material for: Prediction of solubility of hydrogen in chemicals using QSPR-based machine learning approach: a comparative study
Source: J Comput Aided Mol Des. 2026 Jul 29;40(1):188. doi: 10.1007/s10822-026-00899-y (PMC13421244; doi:10.1007/s10822-026-00899-y)
Supplement: Supplementary file 1 — Supplementary Material 1 [file 10822_2026_899_MOESM1_ESM.xlsx]

## Sheet: CONTETNT
		Prediction of Solubility of Hydrogen in Chemicals Using QSPR-Based Machine Learning Approach: A comparative study
					Ali Ebrahimpoor Gorji*1, Ville Alopaeus*
	Aalto University, School of Chemical Engineering, Department of Chemical and Metallurgical Engineering, Research Group of Chemical Engineering, P.O. Box 16100, FI- 00076 Aalto, Finland
			*Corresponding Authors: ville.alopaeus@aalto.fi , ali.ebrahimpoorgorji@aalto.fi (or ali.ebrahimpoor.chemeng@gmail.com)

## Sheet: SMILEs sheet-101 Solvents
No.	Name of Solvents	SMILE
1	1-butanol	CCCCO
2	1-hexadecanol	CCCCCCCCCCCCCCCCO
3	1-hexanol	CCCCCCO
4	1-naphthol	C1=CC=C2C(=C1)C=CC=C2O
5	1-octanol	CCCCCCCCO
6	1-pentanol	CCCCCO
7	1-propanol	CCCO
8	2-aminoethanol	C(CO)N
9	2-butanol	CCC(C)O
10	2-butoxyethanol	CCCCOCCO
11	2-ethoxyethanol	CCOCCO
12	2-ethylhexanol-1	CCCCC(CC)CO
13	2-methoxyethanol	COCCO
14	2-methyl-1-propanol	CC(C)CO
15	2-propanol	CC(C)O
16	acetic acid	CC(=O)O
17	allyl alcohol	C=CCO
18	diethylene glycol monomethyl ether	COCCOCCO
19	ethanol	CCO
20	eugenol	COC1=C(C=CC(=C1)CC=C)O
21	furfuryl alcohol	C1=COC(=C1)CO
22	guaiacol	COC1=CC=CC=C1O
23	methanol	CO
24	triethylene glycol monomethyl ether	COCCOCCOCCO
25	2-methylbutanal	CCC(C)C=O
26	furfural	C1=COC(=C1)C=O
27	n,n-dimethylformamide	CN(C)C=O
28	nonanal	CCCCCCCCC=O
29	1-octene	CCCCCCC=C
30	2,2,4-trimethylpentane	CC(C)CC(C)(C)C
31	2,3-dimethylbutane	CC(C)C(C)C
32	cyclohexane	C1CCCCC1
33	cyclohexene	C1CCC=CC1
34	dicyclohexylmethane	C1CCC(CC1)CC2CCCCC2
35	ethylene	C=C
36	methylcyclohexane	CC1CCCCC1
37	propylene	CC=C
38	squalane	CC(C)CCCC(C)CCCC(C)CCCCC(C)CCCC(C)CCCC(C)C
39	ethane	CC
40	methane	C
41	n-butane	CCCC
42	n-decane	CCCCCCCCC
43	n-dodecane	CCCCCCCCCC
44	n-eicosane	CCCCCCCCCCCC
45	n-heptane	CCCCCCC
46	n-hexadecane	CCCCCCCCCCC
47	n-hexane	CCCCCC
48	n-hexatetracontane	CCCCCCCCCCCCCCC
49	n-hexatriacontane	CCCCCCCCCCCCCC
50	n-octacosane	CCCCCCCCCCCCC
51	n-octane	CCCCCCCC
52	n-pentane	CCCCC
53	propane	CCC
54	1,2,3,4-tetrahydronaphthalene	C1CCC2=CC=CC=C2C1
55	1,2,4-trimethylbenzene	CC1=CC(=C(C=C1)C)C
56	1,4-diethylbenzene	CCC1=CC=C(C=C1)CC
57	1-methyinaphthalene	CC1=CC=CC2=CC=CC=C12
58	alpha-methylstyrene	CC(=C)C1=CC=CC=C1
59	benzene	C1=CC=CC=C1
60	cumene	CC(C)C1=CC=CC=C1
61	dibenzyltoulene	C1=CC=CC=C1CC2=CC(=CC(=C2)C)CC3=CC=CC=C3
62	diphenylmethane	C1=CC=C(C=C1)CC2=CC=CC=C2
63	ethylbenzene	CCC1=CC=CC=C1
64	m-xylene	CC1=CC(=CC=C1)C
65	naphthalene	C1=CC=C2C=CC=CC2=C1
66	n-ethylcarbazole	CCN1C2=CC=CC=C2C3=CC=CC=C31
67	phenanthrene	C1=CC=C2C(=C1)C=CC3=CC=CC=C32
68	pyrene	C1=CC2=C3C(=C1)C=CC4=CC=CC(=C43)C=C2
69	toluene	CC1=CC=CC=C1
70	1,3-propanediol	C(CO)CO
71	1,4-butanediol	C(CCO)CO
72	diethylene glycol	C(COCCO)O
73	ethanediol-1,2	C(CO)O
74	tetraethylene glycol	C(COCCOCCOCCO)O
75	triethylene glycol	C(COCCOCCO)O
76	1-butyl acetate	CCCCOC(=O)C
77	1-propyl acetate	CCCOC(=O)C
78	2-propyl acetate	CC(C)OC(=O)C
79	ethyl acetate	CCOC(=O)C
80	ethyl formate	CCOC=O
81	methyl 2-methylpropanoate	CC(C)C(=O)OC
82	methyl acetate	CC(=O)OC
83	methyl butanoate	CCCC(=O)OC
84	methyl formate	COC=O
85	methyl propanoate	CCC(=O)OC
86	dimethyl ether	COC
87	ethylene glycol dimethyl ether	COCCOC
88	carbon tetrachloride	C(Cl)(Cl)(Cl)Cl
89	fluoroheptane	CCCCCCCF
90	acetone	CC(=O)C
91	cyclohexanone	C1CCC(=O)CC1
92	1,4-dioxane	C1COCCO1
93	1-methyl-pyrrolidone-2	CN1CCCC1=O
94	acetonitrile	CC#N
95	carbon disulphide	C(=S)=S
96	furan	C1=COC=C1
97	pyridine	C1=CC=NC=C1
98	quinoline	C1=CC=C2C(=C1)C=CC=N2
99	tetrahydrofuran	C1CCOC1
100	water	O
101	n-Octandecane	CCCCCCCCCCCCCCCCCC

## Sheet: Sheet1-dataset+our former data
Name	T (K)	P (bar)	x-Exp	LN T	LN P	LN x	MW (g/mol)	TB (K)	TC (K)	PC (bar)	VC (mL/mol)	ρC (g/mL)	ZC	ω
n-butane	297.05	22.49	0.02	5.6939	3.11326	-3.91202	58.123	272.66	425.12	37.96	255	0.2279	0.274	0.2
n-butane	297.05	79.64	0.062	5.6939	4.37753	-2.78062	58.123	272.66	425.12	37.96	255	0.2279	0.274	0.2
n-butane	297.05	104.36	0.074	5.6939	4.64789	-2.60369	58.123	272.66	425.12	37.96	255	0.2279	0.274	0.2
n-butane	355.35	43.16	0.04	5.8731	3.76502	-3.21888	58.123	272.66	425.12	37.96	255	0.2279	0.274	0.2
n-butane	355.35	61.61	0.063	5.8731	4.12075	-2.76462	58.123	272.66	425.12	37.96	255	0.2279	0.274	0.2
n-butane	355.35	69.91	0.07	5.8731	4.24727	-2.65926	58.123	272.66	425.12	37.96	255	0.2279	0.274	0.2
n-butane	355.35	94.84	0.099	5.8731	4.55219	-2.31264	58.123	272.66	425.12	37.96	255	0.2279	0.274	0.2
n-butane	355.35	107.2	0.111	5.8731	4.67471	-2.19823	58.123	272.66	425.12	37.96	255	0.2279	0.274	0.2
n-butane	388.75	39.11	0.032	5.96294	3.66642	-3.44202	58.123	272.66	425.12	37.96	255	0.2279	0.274	0.2
n-butane	388.75	49.55	0.051	5.96294	3.90294	-2.97593	58.123	272.66	425.12	37.96	255	0.2279	0.274	0.2
n-butane	388.75	66.77	0.075	5.96294	4.2013	-2.59027	58.123	272.66	425.12	37.96	255	0.2279	0.274	0.2
n-butane	388.75	71.94	0.083	5.96294	4.27584	-2.48891	58.123	272.66	425.12	37.96	255	0.2279	0.274	0.2
n-butane	388.75	93.02	0.111	5.96294	4.53278	-2.19823	58.123	272.66	425.12	37.96	255	0.2279	0.274	0.2
n-butane	144.26	37.58	0.01	4.97162	3.62638	-4.60517	58.123	272.66	425.12	37.96	255	0.2279	0.274	0.2
n-butane	144.26	141.34	0.03	4.97162	4.95118	-3.50656	58.123	272.66	425.12	37.96	255	0.2279	0.274	0.2
n-butane	172.04	57.57	0.02	5.14772	4.05302	-3.91202	58.123	272.66	425.12	37.96	255	0.2279	0.274	0.2
n-butane	172.04	293.03	0.073	5.14772	5.68026	-2.6173	58.123	272.66	425.12	37.96	255	0.2279	0.274	0.2
n-butane	199.82	23.24	0.013	5.2974	3.14567	-4.34281	58.123	272.66	425.12	37.96	255	0.2279	0.274	0.2
n-butane	199.82	55.57	0.024	5.2974	4.01767	-3.7297	58.123	272.66	425.12	37.96	255	0.2279	0.274	0.2
n-butane	199.82	99.97	0.04	5.2974	4.60491	-3.21888	58.123	272.66	425.12	37.96	255	0.2279	0.274	0.2
n-butane	199.82	193.74	0.071	5.2974	5.26653	-2.64508	58.123	272.66	425.12	37.96	255	0.2279	0.274	0.2
n-butane	199.82	282	0.096	5.2974	5.64189	-2.34341	58.123	272.66	425.12	37.96	255	0.2279	0.274	0.2
n-butane	227.59	27.65	0.017	5.42757	3.31955	-4.07454	58.123	272.66	425.12	37.96	255	0.2279	0.274	0.2
n-butane	227.59	55.16	0.03	5.42757	4.0102	-3.50656	58.123	272.66	425.12	37.96	255	0.2279	0.274	0.2
n-butane	227.59	140.65	0.07	5.42757	4.94629	-2.65926	58.123	272.66	425.12	37.96	255	0.2279	0.274	0.2
n-butane	227.59	262	0.119	5.42757	5.56835	-2.12863	58.123	272.66	425.12	37.96	255	0.2279	0.274	0.2
n-butane	244.26	21.72	0.015	5.49824	3.07816	-4.19971	58.123	272.66	425.12	37.96	255	0.2279	0.274	0.2
n-butane	244.26	58.47	0.036	5.49824	4.06847	-3.32424	58.123	272.66	425.12	37.96	255	0.2279	0.274	0.2
n-butane	244.26	136.52	0.074	5.49824	4.91644	-2.60369	58.123	272.66	425.12	37.96	255	0.2279	0.274	0.2
n-butane	244.26	288.2	0.1445	5.49824	5.66366	-1.93448	58.123	272.66	425.12	37.96	255	0.2279	0.274	0.2
n-butane	260.93	21.1	0.0165	5.56424	3.04917	-4.10439	58.123	272.66	425.12	37.96	255	0.2279	0.274	0.2
n-butane	260.93	56.67	0.04	5.56424	4.03733	-3.21888	58.123	272.66	425.12	37.96	255	0.2279	0.274	0.2
n-butane	260.93	166.16	0.105	5.56424	5.11297	-2.25379	58.123	272.66	425.12	37.96	255	0.2279	0.274	0.2
n-butane	260.93	274.41	0.163	5.56424	5.61463	-1.81401	58.123	272.66	425.12	37.96	255	0.2279	0.274	0.2						dependency of		x to P	in different	solvents
n-butane	260.93	289.58	0.162	5.56424	5.66843	-1.82016	58.123	272.66	425.12	37.96	255	0.2279	0.274	0.2							at constant	T
n-butane	277.59	21.37	0.016	5.62616	3.06216	-4.13517	58.123	272.66	425.12	37.96	255	0.2279	0.274	0.2
n-butane	277.59	54.68	0.036	5.62616	4.00141	-3.32424	58.123	272.66	425.12	37.96	255	0.2279	0.274	0.2
n-butane	277.59	164.78	0.111	5.62616	5.10464	-2.19823	58.123	272.66	425.12	37.96	255	0.2279	0.274	0.2
n-butane	277.59	286.13	0.182	5.62616	5.65645	-1.70375	58.123	272.66	425.12	37.96	255	0.2279	0.274	0.2
n-butane	297.04	22.41	0.019	5.69386	3.10941	-3.96332	58.123	272.66	425.12	37.96	255	0.2279	0.274	0.2
n-butane	297.04	77.91	0.062	5.69386	4.35556	-2.78062	58.123	272.66	425.12	37.96	255	0.2279	0.274	0.2
n-butane	297.04	104.46	0.08	5.69386	4.64876	-2.52573	58.123	272.66	425.12	37.96	255	0.2279	0.274	0.2
propane	277.59	34.47	0.025	5.62616	3.5402	-3.68888	44.097	231.04	369.83	42.48	200	0.2205	0.276	0.152
propane	277.59	68.95	0.052	5.62616	4.23334	-2.95651	44.097	231.04	369.83	42.48	200	0.2205	0.276	0.152
propane	277.59	103.42	0.079	5.62616	4.63881	-2.53831	44.097	231.04	369.83	42.48	200	0.2205	0.276	0.152
propane	277.59	137.89	0.1	5.62616	4.92649	-2.30259	44.097	231.04	369.83	42.48	200	0.2205	0.276	0.152
propane	277.59	172.37	0.131	5.62616	5.14964	-2.03256	44.097	231.04	369.83	42.48	200	0.2205	0.276	0.152
propane	277.59	206.84	0.156	5.62616	5.33196	-1.8579	44.097	231.04	369.83	42.48	200	0.2205	0.276	0.152
propane	277.59	241.32	0.181	5.62616	5.48611	-1.70926	44.097	231.04	369.83	42.48	200	0.2205	0.276	0.152
propane	277.59	275.79	0.206	5.62616	5.61964	-1.57988	44.097	231.04	369.83	42.48	200	0.2205	0.276	0.152
propane	310.93	34.47	0.024	5.73956	3.5402	-3.7297	44.097	231.04	369.83	42.48	200	0.2205	0.276	0.152
propane	310.93	68.95	0.062	5.73956	4.23334	-2.78062	44.097	231.04	369.83	42.48	200	0.2205	0.276	0.152
propane	310.93	103.42	0.099	5.73956	4.63881	-2.31264	44.097	231.04	369.83	42.48	200	0.2205	0.276	0.152
propane	310.93	137.89	0.186	5.73956	4.92649	-1.68201	44.097	231.04	369.83	42.48	200	0.2205	0.276	0.152
propane	310.93	172.37	0.171	5.73956	5.14964	-1.76609	44.097	231.04	369.83	42.48	200	0.2205	0.276	0.152
propane	310.93	206.84	0.206	5.73956	5.33196	-1.57988	44.097	231.04	369.83	42.48	200	0.2205	0.276	0.152
propane	310.93	241.32	0.241	5.73956	5.48611	-1.42296	44.097	231.04	369.83	42.48	200	0.2205	0.276	0.152
propane	310.93	275.79	0.275	5.73956	5.61964	-1.29098	44.097	231.04	369.83	42.48	200	0.2205	0.276	0.152
propane	344.26	34.47	0.012	5.8414	3.5402	-4.42285	44.097	231.04	369.83	42.48	200	0.2205	0.276	0.152
propane	344.26	68.95	0.071	5.8414	4.23334	-2.64508	44.097	231.04	369.83	42.48	200	0.2205	0.276	0.152
propane	344.26	103.42	0.128	5.8414	4.63881	-2.05573	44.097	231.04	369.83	42.48	200	0.2205	0.276	0.152
propane	344.26	137.89	0.186	5.8414	4.92649	-1.68201	44.097	231.04	369.83	42.48	200	0.2205	0.276	0.152
propane	344.26	172.37	0.245	5.8414	5.14964	-1.4065	44.097	231.04	369.83	42.48	200	0.2205	0.276	0.152
propane	344.26	206.84	0.319	5.8414	5.33196	-1.14256	44.097	231.04	369.83	42.48	200	0.2205	0.276	0.152
propane	344.26	236.49	0.477	5.8414	5.4659	-0.740239	44.097	231.04	369.83	42.48	200	0.2205	0.276	0.152
propane	360.93	68.95	0.075	5.88868	4.23334	-2.59027	44.097	231.04	369.83	42.48	200	0.2205	0.276	0.152
propane	360.93	86.18	0.121	5.88868	4.45649	-2.11196	44.097	231.04	369.83	42.48	200	0.2205	0.276	0.152
propane	360.93	103.42	0.19	5.88868	4.63881	-1.66073	44.097	231.04	369.83	42.48	200	0.2205	0.276	0.152
propane	360.93	108.94	0.244	5.88868	4.69077	-1.41059	44.097	231.04	369.83	42.48	200	0.2205	0.276	0.152
methanol	297.55	151.99	0.0253	5.69558	5.0238	-3.67695	32.042	337.8	512.64	80.97	118	0.2715	0.224	0.564
methanol	348.15	85.11	0.0184	5.85263	4.44398	-3.9954	32.042	337.8	512.64	80.97	118	0.2715	0.224	0.564
methanol	348.15	122.6	0.0256	5.85263	4.80895	-3.66516	32.042	337.8	512.64	80.97	118	0.2715	0.224	0.564
propane	88.71	275.79	0.0129	4.48532	5.61963	-4.35053	44.097	231.04	369.83	42.48	200	0.2205	0.276	0.152
propane	116.48	34.47	0.0054	4.75775	3.54018	-5.22136	44.097	231.04	369.83	42.48	200	0.2205	0.276	0.152
propane	116.48	68.95	0.0103	4.75775	4.23333	-4.57561	44.097	231.04	369.83	42.48	200	0.2205	0.276	0.152
propane	116.48	137.89	0.0184	4.75775	4.92648	-3.9954	44.097	231.04	369.83	42.48	200	0.2205	0.276	0.152
propane	116.48	275.79	0.0302	4.75775	5.61963	-3.49991	44.097	231.04	369.83	42.48	200	0.2205	0.276	0.152
propane	144.26	34.47	0.0086	4.97162	3.54018	-4.75599	44.097	231.04	369.83	42.48	200	0.2205	0.276	0.152
propane	144.26	68.95	0.0162	4.97162	4.23333	-4.12274	44.097	231.04	369.83	42.48	200	0.2205	0.276	0.152
propane	144.26	137.89	0.0293	4.97162	4.92648	-3.53017	44.097	231.04	369.83	42.48	200	0.2205	0.276	0.152
propane	144.26	275.79	0.0529	4.97162	5.61963	-2.93935	44.097	231.04	369.83	42.48	200	0.2205	0.276	0.152
propane	172.04	34.47	0.0127	5.14772	3.54018	-4.36615	44.097	231.04	369.83	42.48	200	0.2205	0.276	0.152
propane	172.04	68.95	0.0235	5.14772	4.23333	-3.75075	44.097	231.04	369.83	42.48	200	0.2205	0.276	0.152
propane	172.04	137.89	0.0434	5.14772	4.92648	-3.1373	44.097	231.04	369.83	42.48	200	0.2205	0.276	0.152
propane	172.04	275.79	0.0824	5.14772	5.61963	-2.49617	44.097	231.04	369.83	42.48	200	0.2205	0.276	0.152
propane	199.82	34.47	0.0158	5.2974	3.54018	-4.14775	44.097	231.04	369.83	42.48	200	0.2205	0.276	0.152
propane	199.82	68.95	0.0289	5.2974	4.23333	-3.54391	44.097	231.04	369.83	42.48	200	0.2205	0.276	0.152
propane	199.82	137.89	0.0579	5.2974	4.92648	-2.84904	44.097	231.04	369.83	42.48	200	0.2205	0.276	0.152
propane	199.82	275.79	0.1092	5.2974	5.61963	-2.21457	44.097	231.04	369.83	42.48	200	0.2205	0.276	0.152
propane	227.59	34.47	0.0195	5.42757	3.54018	-3.93734	44.097	231.04	369.83	42.48	200	0.2205	0.276	0.152
propane	227.59	68.95	0.0376	5.42757	4.23333	-3.28075	44.097	231.04	369.83	42.48	200	0.2205	0.276	0.152
propane	227.59	137.89	0.0752	5.42757	4.92648	-2.5876	44.097	231.04	369.83	42.48	200	0.2205	0.276	0.152
propane	227.59	275.79	0.1418	5.42757	5.61963	-1.95334	44.097	231.04	369.83	42.48	200	0.2205	0.276	0.152
propane	255.37	34.47	0.0231	5.54272	3.54018	-3.76792	44.097	231.04	369.83	42.48	200	0.2205	0.276	0.152
propane	255.37	68.95	0.0471	5.54272	4.23333	-3.05548	44.097	231.04	369.83	42.48	200	0.2205	0.276	0.152
propane	255.37	137.89	0.0951	5.54272	4.92648	-2.35283	44.097	231.04	369.83	42.48	200	0.2205	0.276	0.152
propane	255.37	275.79	0.1772	5.54272	5.61963	-1.73048	44.097	231.04	369.83	42.48	200	0.2205	0.276	0.152
propane	283.15	34.47	0.0249	5.64598	3.54018	-3.69289	44.097	231.04	369.83	42.48	200	0.2205	0.276	0.152
propane	283.15	68.95	0.0548	5.64598	4.23333	-2.90407	44.097	231.04	369.83	42.48	200	0.2205	0.276	0.152
propane	283.15	137.89	0.1147	5.64598	4.92648	-2.16544	44.097	231.04	369.83	42.48	200	0.2205	0.276	0.152
propane	283.15	275.79	0.2208	5.64598	5.61963	-1.5105	44.097	231.04	369.83	42.48	200	0.2205	0.276	0.152
n-heptane	310.65	1.01	0.000747	5.73867	0.013163	-7.19945	100.204	371.53	540.2	27.4	428	0.2341	0.261	0.35
n-heptane	323.15	1.01	0.000789	5.77812	0.013163	-7.14474	100.204	371.53	540.2	27.4	428	0.2341	0.261	0.35
n-octane	310.65	1.01	0.000738	5.73867	0.013163	-7.21157	114.231	398.77	568.7	24.9	486	0.235	0.256	0.4
n-octane	323.15	1.01	0.00079	5.77812	0.013163	-7.14348	114.231	398.77	568.7	24.9	486	0.235	0.256	0.4
methane	116.48	33.78	0.0318	4.75775	3.51999	-3.44829	16.043	111.67	190.56	45.99	98.6	0.1627	0.286	0.012
methane	116.48	102.73	0.095	4.75775	4.63212	-2.35388	16.043	111.67	190.56	45.99	98.6	0.1627	0.286	0.012
methane	116.48	158.58	0.1394	4.75775	5.06625	-1.97041	16.043	111.67	190.56	45.99	98.6	0.1627	0.286	0.012
methane	116.48	275.79	0.317	4.75775	5.61964	-1.14885	16.043	111.67	190.56	45.99	98.6	0.1627	0.286	0.012
methane	144.26	34.47	0.0343	4.97162	3.5402	-3.37261	16.043	111.67	190.56	45.99	98.6	0.1627	0.286	0.012
methane	144.26	68.95	0.0781	4.97162	4.23334	-2.54977	16.043	111.67	190.56	45.99	98.6	0.1627	0.286	0.012
methane	144.26	102.73	0.131	4.97162	4.63212	-2.03256	16.043	111.67	190.56	45.99	98.6	0.1627	0.286	0.012
methane	144.26	137.21	0.1805	4.97162	4.92148	-1.71202	16.043	111.67	190.56	45.99	98.6	0.1627	0.286	0.012
methane	144.26	206.84	0.3499	4.97162	5.33196	-1.05011	16.043	111.67	190.56	45.99	98.6	0.1627	0.286	0.012
methane	172.04	34.47	0.017	5.14772	3.5402	-4.07454	16.043	111.67	190.56	45.99	98.6	0.1627	0.286	0.012
methane	172.04	68.95	0.0877	5.14772	4.23334	-2.43383	16.043	111.67	190.56	45.99	98.6	0.1627	0.286	0.012
methane	172.04	88.25	0.1255	5.14772	4.4802	-2.07545	16.043	111.67	190.56	45.99	98.6	0.1627	0.286	0.012
methane	172.04	103.42	0.1622	5.14772	4.63881	-1.81893	16.043	111.67	190.56	45.99	98.6	0.1627	0.286	0.012
2,2,4-trimethylpentane	248.15	1.01	0.0005801	5.51403	0.013163	-7.45231	114.231	372.39	543.8	25.7	468	0.2441	0.266	0.303
2,2,4-trimethylpentane	273.15	1.01	0.0006779	5.61002	0.013163	-7.29651	114.231	372.39	543.8	25.7	468	0.2441	0.266	0.303
2,2,4-trimethylpentane	298.15	1.01	0.0007815	5.6976	0.013163	-7.1543	114.231	372.39	543.8	25.7	468	0.2441	0.266	0.303
2,2,4-trimethylpentane	308.15	1.01	0.0008258	5.73059	0.013163	-7.09916	114.231	372.39	543.8	25.7	468	0.2441	0.266	0.303
benzene	283.15	1.01	0.0002253	5.64598	0.013163	-8.39808	78.114	353.22	562.05	48.95	256	0.3051	0.268	0.21
benzene	298.15	1.01	0.0002578	5.6976	0.013163	-8.26333	78.114	353.22	562.05	48.95	256	0.3051	0.268	0.21
benzene	308.15	1.01	0.0002805	5.73059	0.013163	-8.17894	78.114	353.22	562.05	48.95	256	0.3051	0.268	0.21
carbon disulphide	248.15	1.01	9.65e-05	5.51403	0.013163	-9.24597	76.143	319.2	552	79	160	0.4759	0.275	0.111
carbon disulphide	273.15	1.01	0.0001257	5.61002	0.013163	-8.98161	76.143	319.2	552	79	160	0.4759	0.275	0.111
carbon disulphide	298.15	1.01	0.0001589	5.6976	0.013163	-8.74724	76.143	319.2	552	79	160	0.4759	0.275	0.111
carbon tetrachloride	273.15	1.01	0.0002598	5.61002	0.013163	-8.2556	153.821	349.8	556.35	45.6	276	0.5573	0.272	0.193
carbon tetrachloride	298.15	1.01	0.0003193	5.6976	0.013163	-8.04938	153.821	349.8	556.35	45.6	276	0.5573	0.272	0.193
carbon tetrachloride	308.15	1.01	0.0003447	5.73059	0.013163	-7.97284	153.821	349.8	556.35	45.6	276	0.5573	0.272	0.193
fluoroheptane	248.15	1.01	0.0010037	5.51403	0.013163	-6.90406	118.195	391.15	553.45	31.75	386.66	0.3057	0.267	0.319
fluoroheptane	273.15	1.01	0.0011927	5.61002	0.013163	-6.73154	118.195	391.15	553.45	31.75	386.66	0.3057	0.267	0.319
fluoroheptane	285.25	1.01	0.0012922	5.65337	0.013163	-6.65141	118.195	391.15	553.45	31.75	386.66	0.3057	0.267	0.319
fluoroheptane	298.15	1.01	0.0014007	5.6976	0.013163	-6.57078	118.195	391.15	553.45	31.75	386.66	0.3057	0.267	0.319
fluoroheptane	308.15	1.01	0.001492	5.73059	0.013163	-6.50764	118.195	391.15	553.45	31.75	386.66	0.3057	0.267	0.319
n-heptane	238.15	1.01	0.0004804	5.4729	0.013163	-7.64089	100.204	371.53	540.2	27.4	428	0.2341	0.261	0.35
n-heptane	248.15	1.01	0.0004985	5.51403	0.013163	-7.60391	100.204	371.53	540.2	27.4	428	0.2341	0.261	0.35
n-heptane	263.15	1.01	0.0005522	5.57272	0.013163	-7.5016	100.204	371.53	540.2	27.4	428	0.2341	0.261	0.35
n-heptane	273.15	1.01	0.0005903	5.61002	0.013163	-7.43488	100.204	371.53	540.2	27.4	428	0.2341	0.261	0.35
n-heptane	283.15	1.01	0.000629	5.64598	0.013163	-7.37138	100.204	371.53	540.2	27.4	428	0.2341	0.261	0.35
n-heptane	308.15	1.01	0.0007288	5.73059	0.013163	-7.22411	100.204	371.53	540.2	27.4	428	0.2341	0.261	0.35
n-octane	248.15	1.01	0.0004947	5.51403	0.013163	-7.61156	114.231	398.77	568.7	24.9	486	0.235	0.256	0.4
n-octane	273.15	1.01	0.0005869	5.61002	0.013163	-7.44066	114.231	398.77	568.7	24.9	486	0.235	0.256	0.4
n-octane	308.15	1.01	0.0007241	5.73059	0.013163	-7.23058	114.231	398.77	568.7	24.9	486	0.235	0.256	0.4
toluene	258.15	1.01	0.0002311	5.55354	0.013163	-8.37266	92.141	383.75	591.75	41.08	316	0.2916	0.264	0.264
toluene	273.15	1.01	0.0002621	5.61002	0.013163	-8.24678	92.141	383.75	591.75	41.08	316	0.2916	0.264	0.264
toluene	278.15	1.01	0.0003396	5.62816	0.013163	-7.98774	92.141	383.75	591.75	41.08	316	0.2916	0.264	0.264
toluene	298.15	1.01	0.0003167	5.6976	0.013163	-8.05756	92.141	383.75	591.75	41.08	316	0.2916	0.264	0.264
2,2,4-trimethylpentane	323.15	33.34	0.00677	5.77812	3.50664	-4.99525	114.231	372.39	543.8	25.7	468	0.2441	0.266	0.303
2,2,4-trimethylpentane	323.15	45.8	0.00506	5.77812	3.82426	-5.28639	114.231	372.39	543.8	25.7	468	0.2441	0.266	0.303
2,2,4-trimethylpentane	323.15	62.82	0.00401	5.77812	4.1403	-5.51896	114.231	372.39	543.8	25.7	468	0.2441	0.266	0.303
2,2,4-trimethylpentane	348.15	35.77	0.0155	5.85263	3.57705	-4.16692	114.231	372.39	543.8	25.7	468	0.2441	0.266	0.303
2,2,4-trimethylpentane	348.15	52.28	0.0108	5.85263	3.95668	-4.52821	114.231	372.39	543.8	25.7	468	0.2441	0.266	0.303
2,2,4-trimethylpentane	348.15	66.67	0.00869	5.85263	4.19978	-4.74558	114.231	372.39	543.8	25.7	468	0.2441	0.266	0.303
carbon tetrachloride	348.15	40.43	0.0268	5.85263	3.69954	-3.61935	153.821	349.8	556.35	45.6	276	0.5573	0.272	0.193
carbon tetrachloride	348.15	54.92	0.0203	5.85263	4.00584	-3.89713	153.821	349.8	556.35	45.6	276	0.5573	0.272	0.193
carbon tetrachloride	348.15	70.62	0.0165	5.85263	4.25736	-4.10439	153.821	349.8	556.35	45.6	276	0.5573	0.272	0.193
n-decane	323.15	30.8	0.000297	5.77812	3.42761	-8.12178	142.285	447.2	617.7	21.1	561.35	0.2535	0.231	0.492
n-decane	323.15	42.35	0.000217	5.77812	3.74606	-8.43561	142.285	447.2	617.7	21.1	561.35	0.2535	0.231	0.492
n-decane	323.15	50.87	0.000186	5.77812	3.92918	-8.58976	142.285	447.2	617.7	21.1	561.35	0.2535	0.231	0.492
n-decane	348.15	33.13	0.000987	5.85263	3.50054	-6.92084	142.285	447.2	617.7	21.1	561.35	0.2535	0.231	0.492
n-decane	348.15	45.8	0.00073	5.85263	3.82426	-7.22247	142.285	447.2	617.7	21.1	561.35	0.2535	0.231	0.492
n-decane	348.15	56.34	0.000599	5.85263	4.03135	-7.42025	142.285	447.2	617.7	21.1	561.35	0.2535	0.231	0.492
toluene	323.15	50.05	0.00343	5.77812	3.91311	-5.6752	92.141	383.75	591.75	41.08	316	0.2916	0.264	0.264
toluene	323.15	56.03	0.00262	5.77812	4.02594	-5.94458	92.141	383.75	591.75	41.08	316	0.2916	0.264	0.264
toluene	323.15	63.73	0.0024	5.77812	4.15471	-6.03229	92.141	383.75	591.75	41.08	316	0.2916	0.264	0.264
toluene	348.15	43.37	0.00814	5.85263	3.7697	-4.81097	92.141	383.75	591.75	41.08	316	0.2916	0.264	0.264
toluene	348.15	53.5	0.00696	5.85263	3.97967	-4.96758	92.141	383.75	591.75	41.08	316	0.2916	0.264	0.264
toluene	348.15	56.13	0.00665	5.85263	4.02774	-5.01314	92.141	383.75	591.75	41.08	316	0.2916	0.264	0.264
toluene	348.15	70.12	0.00544	5.85263	4.25016	-5.21398	92.141	383.75	591.75	41.08	316	0.2916	0.264	0.264
methanol	243.15	10.13	0.003	5.49368	2.31575	-5.80914	32.042	337.8	512.64	80.97	118	0.2715	0.224	0.564
methanol	243.15	20.27	0.005	5.49368	3.0089	-5.29832	32.042	337.8	512.64	80.97	118	0.2715	0.224	0.564
methanol	243.15	30.4	0.006	5.49368	3.41436	-5.116	32.042	337.8	512.64	80.97	118	0.2715	0.224	0.564
methanol	243.15	40.53	0.007	5.49368	3.70204	-4.96185	32.042	337.8	512.64	80.97	118	0.2715	0.224	0.564
methanol	243.15	50.66	0.008	5.49368	3.92519	-4.82831	32.042	337.8	512.64	80.97	118	0.2715	0.224	0.564
methanol	258.15	10.13	0.005	5.55354	2.31575	-5.29832	32.042	337.8	512.64	80.97	118	0.2715	0.224	0.564
methanol	258.15	20.27	0.007	5.55354	3.0089	-4.96185	32.042	337.8	512.64	80.97	118	0.2715	0.224	0.564
methanol	258.15	30.4	0.009	5.55354	3.41436	-4.71053	32.042	337.8	512.64	80.97	118	0.2715	0.224	0.564
methanol	258.15	50.66	0.013	5.55354	3.92519	-4.34281	32.042	337.8	512.64	80.97	118	0.2715	0.224	0.564
methanol	273.15	11.15	0.005	5.61002	2.41106	-5.29832	32.042	337.8	512.64	80.97	118	0.2715	0.224	0.564
methanol	273.15	31.41	0.011	5.61002	3.44715	-4.50986	32.042	337.8	512.64	80.97	118	0.2715	0.224	0.564
methanol	273.15	51.68	0.015	5.61002	3.94499	-4.19971	32.042	337.8	512.64	80.97	118	0.2715	0.224	0.564
propane	98.15	17.24	0.0021	4.5865	2.84705	-6.16582	44.097	231.04	369.83	42.48	200	0.2205	0.276	0.152
propane	98.15	68.95	0.0056	4.5865	4.23334	-5.18499	44.097	231.04	369.83	42.48	200	0.2205	0.276	0.152
propane	98.15	103.42	0.0074	4.5865	4.63881	-4.90628	44.097	231.04	369.83	42.48	200	0.2205	0.276	0.152
propane	98.15	155.13	0.0108	4.5865	5.04427	-4.52821	44.097	231.04	369.83	42.48	200	0.2205	0.276	0.152
propane	98.15	206.84	0.0134	4.5865	5.33196	-4.3125	44.097	231.04	369.83	42.48	200	0.2205	0.276	0.152
propane	113.15	20.68	0.0027	4.72871	3.02937	-5.9145	44.097	231.04	369.83	42.48	200	0.2205	0.276	0.152
propane	113.15	68.95	0.0093	4.72871	4.23334	-4.67774	44.097	231.04	369.83	42.48	200	0.2205	0.276	0.152
propane	113.15	117.21	0.0147	4.72871	4.76397	-4.21991	44.097	231.04	369.83	42.48	200	0.2205	0.276	0.152
propane	113.15	179.26	0.0214	4.72871	5.18886	-3.84436	44.097	231.04	369.83	42.48	200	0.2205	0.276	0.152
propane	123.15	17.24	0.0031	4.8134	2.84705	-5.77635	44.097	231.04	369.83	42.48	200	0.2205	0.276	0.152
propane	123.15	68.95	0.011	4.8134	4.23334	-4.50986	44.097	231.04	369.83	42.48	200	0.2205	0.276	0.152
propane	123.15	137.89	0.0207	4.8134	4.92649	-3.87762	44.097	231.04	369.83	42.48	200	0.2205	0.276	0.152
propane	123.15	172.37	0.0242	4.8134	5.14964	-3.7214	44.097	231.04	369.83	42.48	200	0.2205	0.276	0.152
propane	123.15	206.84	0.0281	4.8134	5.33196	-3.57199	44.097	231.04	369.83	42.48	200	0.2205	0.276	0.152
propane	148.15	10.34	0.0025	4.99823	2.33622	-5.99146	44.097	231.04	369.83	42.48	200	0.2205	0.276	0.152
propane	148.15	20.68	0.0052	4.99823	3.02937	-5.2591	44.097	231.04	369.83	42.48	200	0.2205	0.276	0.152
propane	148.15	41.37	0.0106	4.99823	3.72252	-4.5469	44.097	231.04	369.83	42.48	200	0.2205	0.276	0.152
propane	148.15	62.05	0.0154	4.99823	4.12798	-4.17339	44.097	231.04	369.83	42.48	200	0.2205	0.276	0.152
propane	148.15	89.63	0.0218	4.99823	4.49571	-3.82585	44.097	231.04	369.83	42.48	200	0.2205	0.276	0.152
propane	148.15	117.21	0.0274	4.99823	4.76397	-3.59721	44.097	231.04	369.83	42.48	200	0.2205	0.276	0.152
propane	148.15	144.79	0.0329	4.99823	4.97528	-3.41428	44.097	231.04	369.83	42.48	200	0.2205	0.276	0.152
propane	148.15	193.05	0.0443	4.99823	5.26296	-3.11677	44.097	231.04	369.83	42.48	200	0.2205	0.276	0.152
propane	148.15	206.84	0.0473	4.99823	5.33196	-3.05124	44.097	231.04	369.83	42.48	200	0.2205	0.276	0.152
propane	173.15	17.24	0.0061	5.15416	2.84705	-5.09947	44.097	231.04	369.83	42.48	200	0.2205	0.276	0.152
propane	173.15	20.68	0.0077	5.15416	3.02937	-4.86653	44.097	231.04	369.83	42.48	200	0.2205	0.276	0.152
propane	173.15	34.47	0.0121	5.15416	3.5402	-4.41455	44.097	231.04	369.83	42.48	200	0.2205	0.276	0.152
propane	173.15	68.95	0.0241	5.15416	4.23334	-3.72554	44.097	231.04	369.83	42.48	200	0.2205	0.276	0.152
propane	173.15	137.89	0.0441	5.15416	4.92649	-3.1213	44.097	231.04	369.83	42.48	200	0.2205	0.276	0.152
propane	173.15	172.37	0.0545	5.15416	5.14964	-2.90955	44.097	231.04	369.83	42.48	200	0.2205	0.276	0.152
propane	173.15	199.95	0.0618	5.15416	5.29806	-2.78385	44.097	231.04	369.83	42.48	200	0.2205	0.276	0.152
propane	173.15	206.84	0.0645	5.15416	5.33196	-2.74109	44.097	231.04	369.83	42.48	200	0.2205	0.276	0.152
propane	198.15	18.62	0.00908	5.28902	2.92401	-4.70168	44.097	231.04	369.83	42.48	200	0.2205	0.276	0.152
propane	198.15	34.47	0.01659	5.28902	3.5402	-4.09896	44.097	231.04	369.83	42.48	200	0.2205	0.276	0.152
propane	198.15	68.95	0.03159	5.28902	4.23334	-3.45491	44.097	231.04	369.83	42.48	200	0.2205	0.276	0.152
propane	198.15	172.37	0.0722	5.28902	5.14964	-2.62832	44.097	231.04	369.83	42.48	200	0.2205	0.276	0.152
propane	198.15	206.84	0.08468	5.28902	5.33196	-2.46888	44.097	231.04	369.83	42.48	200	0.2205	0.276	0.152
propane	223.15	13.79	0.00777	5.40784	2.62391	-4.85749	44.097	231.04	369.83	42.48	200	0.2205	0.276	0.152
propane	223.15	34.47	0.02047	5.40784	3.5402	-3.88879	44.097	231.04	369.83	42.48	200	0.2205	0.276	0.152
propane	223.15	51.71	0.02952	5.40784	3.94566	-3.52269	44.097	231.04	369.83	42.48	200	0.2205	0.276	0.152
propane	223.15	68.95	0.0396	5.40784	4.23334	-3.22893	44.097	231.04	369.83	42.48	200	0.2205	0.276	0.152
propane	223.15	103.42	0.05761	5.40784	4.63881	-2.85406	44.097	231.04	369.83	42.48	200	0.2205	0.276	0.152
propane	223.15	137.89	0.07418	5.40784	4.92649	-2.60126	44.097	231.04	369.83	42.48	200	0.2205	0.276	0.152
propane	223.15	172.37	0.08869	5.40784	5.14964	-2.42261	44.097	231.04	369.83	42.48	200	0.2205	0.276	0.152
propane	223.15	206.84	0.1075	5.40784	5.33196	-2.23026	44.097	231.04	369.83	42.48	200	0.2205	0.276	0.152
propane	248.15	17.24	0.01065	5.51403	2.84705	-4.5422	44.097	231.04	369.83	42.48	200	0.2205	0.276	0.152
propane	248.15	34.47	0.02427	5.51403	3.5402	-3.71851	44.097	231.04	369.83	42.48	200	0.2205	0.276	0.152
propane	248.15	68.95	0.04751	5.51403	4.23334	-3.04682	44.097	231.04	369.83	42.48	200	0.2205	0.276	0.152
propane	248.15	103.42	0.0286	5.51403	4.63881	-3.55435	44.097	231.04	369.83	42.48	200	0.2205	0.276	0.152
propane	248.15	137.89	0.09034	5.51403	4.92649	-2.40417	44.097	231.04	369.83	42.48	200	0.2205	0.276	0.152
propane	248.15	172.37	0.0128	5.51403	5.14964	-4.35831	44.097	231.04	369.83	42.48	200	0.2205	0.276	0.152
propane	248.15	206.84	0.134	5.51403	5.33196	-2.00992	44.097	231.04	369.83	42.48	200	0.2205	0.276	0.152
propane	273.15	20.68	0.01342	5.61002	3.02937	-4.31101	44.097	231.04	369.83	42.48	200	0.2205	0.276	0.152
propane	273.15	34.47	0.02373	5.61002	3.5402	-3.74102	44.097	231.04	369.83	42.48	200	0.2205	0.276	0.152
propane	273.15	68.95	0.0522	5.61002	4.23334	-2.95267	44.097	231.04	369.83	42.48	200	0.2205	0.276	0.152
propane	273.15	103.42	0.07724	5.61002	4.63881	-2.56084	44.097	231.04	369.83	42.48	200	0.2205	0.276	0.152
propane	273.15	137.89	0.1092	5.61002	4.92649	-2.21457	44.097	231.04	369.83	42.48	200	0.2205	0.276	0.152
propane	273.15	172.37	0.134	5.61002	5.14964	-2.00992	44.097	231.04	369.83	42.48	200	0.2205	0.276	0.152
propane	273.15	206.84	0.1586	5.61002	5.33196	-1.84137	44.097	231.04	369.83	42.48	200	0.2205	0.276	0.152
propane	298.15	17.24	0.00884	5.6976	2.84705	-4.72847	44.097	231.04	369.83	42.48	200	0.2205	0.276	0.152
propane	298.15	34.47	0.02486	5.6976	3.5402	-3.6945	44.097	231.04	369.83	42.48	200	0.2205	0.276	0.152
propane	298.15	68.95	0.0602	5.6976	4.23334	-2.81008	44.097	231.04	369.83	42.48	200	0.2205	0.276	0.152
propane	298.15	103.42	0.09712	5.6976	4.63881	-2.33181	44.097	231.04	369.83	42.48	200	0.2205	0.276	0.152
propane	298.15	137.89	0.1239	5.6976	4.92649	-2.08828	44.097	231.04	369.83	42.48	200	0.2205	0.276	0.152
propane	298.15	172.37	0.1649	5.6976	5.14964	-1.80242	44.097	231.04	369.83	42.48	200	0.2205	0.276	0.152
propane	298.15	206.84	0.1945	5.6976	5.33196	-1.63732	44.097	231.04	369.83	42.48	200	0.2205	0.276	0.152
propane	323.15	34.47	0.02284	5.77812	3.5402	-3.77924	44.097	231.04	369.83	42.48	200	0.2205	0.276	0.152
propane	323.15	68.95	0.06794	5.77812	4.23334	-2.68913	44.097	231.04	369.83	42.48	200	0.2205	0.276	0.152
propane	323.15	103.42	0.1114	5.77812	4.63881	-2.19463	44.097	231.04	369.83	42.48	200	0.2205	0.276	0.152
propane	323.15	137.89	0.1547	5.77812	4.92649	-1.86627	44.097	231.04	369.83	42.48	200	0.2205	0.276	0.152
propane	323.15	172.37	0.201	5.77812	5.14964	-1.60445	44.097	231.04	369.83	42.48	200	0.2205	0.276	0.152
propane	323.15	206.84	0.2446	5.77812	5.33196	-1.40813	44.097	231.04	369.83	42.48	200	0.2205	0.276	0.152
propane	348.15	51.71	0.03819	5.85263	3.94566	-3.26518	44.097	231.04	369.83	42.48	200	0.2205	0.276	0.152
propane	348.15	68.95	0.06804	5.85263	4.23334	-2.68766	44.097	231.04	369.83	42.48	200	0.2205	0.276	0.152
propane	348.15	86.18	0.09755	5.85263	4.45649	-2.32739	44.097	231.04	369.83	42.48	200	0.2205	0.276	0.152
propane	348.15	103.42	0.1305	5.85263	4.63881	-2.03638	44.097	231.04	369.83	42.48	200	0.2205	0.276	0.152
propane	348.15	155.13	0.2365	5.85263	5.04427	-1.44181	44.097	231.04	369.83	42.48	200	0.2205	0.276	0.152
propane	348.15	206.84	0.3526	5.85263	5.33196	-1.04242	44.097	231.04	369.83	42.48	200	0.2205	0.276	0.152
ethylene	123.15	20.27	0.00531	4.8134	3.0089	-5.23816	28.054	169.38	282.34	50.41	131	0.2142	0.281	0.086
ethylene	123.15	40.53	0.00932	4.8134	3.70204	-4.67559	28.054	169.38	282.34	50.41	131	0.2142	0.281	0.086
ethylene	123.15	60.8	0.0127	4.8134	4.10751	-4.36615	28.054	169.38	282.34	50.41	131	0.2142	0.281	0.086
ethylene	123.15	81.06	0.0146	4.8134	4.39519	-4.22673	28.054	169.38	282.34	50.41	131	0.2142	0.281	0.086
ethylene	148.15	20.27	0.00743	4.99823	3.0089	-4.90223	28.054	169.38	282.34	50.41	131	0.2142	0.281	0.086
ethylene	148.15	40.53	0.0131	4.99823	3.70204	-4.33514	28.054	169.38	282.34	50.41	131	0.2142	0.281	0.086
ethylene	148.15	60.8	0.0185	4.99823	4.10751	-3.98998	28.054	169.38	282.34	50.41	131	0.2142	0.281	0.086
ethylene	148.15	81.06	0.0266	4.99823	4.39519	-3.62684	28.054	169.38	282.34	50.41	131	0.2142	0.281	0.086
ethylene	173.15	20.27	0.00865	5.15416	3.0089	-4.7502	28.054	169.38	282.34	50.41	131	0.2142	0.281	0.086
ethylene	173.15	40.53	0.0164	5.15416	3.70204	-4.11047	28.054	169.38	282.34	50.41	131	0.2142	0.281	0.086
ethylene	173.15	60.8	0.0281	5.15416	4.10751	-3.57199	28.054	169.38	282.34	50.41	131	0.2142	0.281	0.086
ethylene	173.15	81.06	0.0361	5.15416	4.39519	-3.32146	28.054	169.38	282.34	50.41	131	0.2142	0.281	0.086
ethylene	198.15	20.27	0.01	5.28902	3.0089	-4.60517	28.054	169.38	282.34	50.41	131	0.2142	0.281	0.086
ethylene	198.15	40.53	0.0207	5.28902	3.70204	-3.87762	28.054	169.38	282.34	50.41	131	0.2142	0.281	0.086
ethylene	198.15	60.8	0.037	5.28902	4.10751	-3.29684	28.054	169.38	282.34	50.41	131	0.2142	0.281	0.086
ethylene	198.15	81.06	0.0489	5.28902	4.39519	-3.01798	28.054	169.38	282.34	50.41	131	0.2142	0.281	0.086
ethylene	223.15	20.27	0.00843	5.40784	3.0089	-4.77596	28.054	169.38	282.34	50.41	131	0.2142	0.281	0.086
ethylene	223.15	40.53	0.0265	5.40784	3.70204	-3.63061	28.054	169.38	282.34	50.41	131	0.2142	0.281	0.086
ethylene	223.15	60.8	0.0448	5.40784	4.10751	-3.10555	28.054	169.38	282.34	50.41	131	0.2142	0.281	0.086
ethylene	223.15	81.06	0.0603	5.40784	4.39519	-2.80842	28.054	169.38	282.34	50.41	131	0.2142	0.281	0.086
ethylene	248.15	30.4	0.00988	5.51403	3.41436	-4.61724	28.054	169.38	282.34	50.41	131	0.2142	0.281	0.086
ethylene	248.15	40.53	0.0212	5.51403	3.70204	-3.85375	28.054	169.38	282.34	50.41	131	0.2142	0.281	0.086
methane	103.15	19.96	0.0142	4.63618	2.99378	-4.25451	16.043	111.67	190.56	45.99	98.6	0.1627	0.286	0.012
methane	103.15	41.34	0.0337	4.63618	3.72185	-3.39026	16.043	111.67	190.56	45.99	98.6	0.1627	0.286	0.012
methane	103.15	61.2	0.0569	4.63618	4.11415	-2.86646	16.043	111.67	190.56	45.99	98.6	0.1627	0.286	0.012
methane	103.15	81.97	0.0708	4.63618	4.40638	-2.6479	16.043	111.67	190.56	45.99	98.6	0.1627	0.286	0.012
methane	103.15	91.19	0.0819	4.63618	4.51297	-2.50226	16.043	111.67	190.56	45.99	98.6	0.1627	0.286	0.012
methane	123.15	10.23	0.0073	4.8134	2.3257	-4.91988	16.043	111.67	190.56	45.99	98.6	0.1627	0.286	0.012
methane	123.15	20.27	0.0192	4.8134	3.0089	-3.95284	16.043	111.67	190.56	45.99	98.6	0.1627	0.286	0.012
methane	123.15	40.33	0.0385	4.8134	3.69703	-3.2571	16.043	111.67	190.56	45.99	98.6	0.1627	0.286	0.012
methane	123.15	60.59	0.0616	4.8134	4.10417	-2.78709	16.043	111.67	190.56	45.99	98.6	0.1627	0.286	0.012
methane	123.15	81.77	0.0816	4.8134	4.4039	-2.50593	16.043	111.67	190.56	45.99	98.6	0.1627	0.286	0.012
methane	123.15	101.83	0.101	4.8134	4.62332	-2.29263	16.043	111.67	190.56	45.99	98.6	0.1627	0.286	0.012
methane	143.05	10.74	0.0031	4.96319	2.37402	-5.77635	16.043	111.67	190.56	45.99	98.6	0.1627	0.286	0.012
methane	143.05	20.16	0.0168	4.96319	3.00388	-4.08638	16.043	111.67	190.56	45.99	98.6	0.1627	0.286	0.012
methane	143.05	40.73	0.0477	4.96319	3.70703	-3.04282	16.043	111.67	190.56	45.99	98.6	0.1627	0.286	0.012
methane	143.05	59.88	0.0684	4.96319	4.09239	-2.68238	16.043	111.67	190.56	45.99	98.6	0.1627	0.286	0.012
methane	143.05	79.74	0.0992	4.96319	4.37881	-2.31062	16.043	111.67	190.56	45.99	98.6	0.1627	0.286	0.012
methane	143.05	101.53	0.127	4.96319	4.62033	-2.06357	16.043	111.67	190.56	45.99	98.6	0.1627	0.286	0.012
methane	172.05	87.54	0.136	5.14779	4.47215	-1.9951	16.043	111.67	190.56	45.99	98.6	0.1627	0.286	0.012
methane	172.05	103.55	0.201	5.14779	4.64009	-1.60445	16.043	111.67	190.56	45.99	98.6	0.1627	0.286	0.012
methane	173.65	35.67	0.0168	5.15704	3.57421	-4.08638	16.043	111.67	190.56	45.99	98.6	0.1627	0.286	0.012
methane	173.65	40.63	0.0257	5.15704	3.70454	-3.66126	16.043	111.67	190.56	45.99	98.6	0.1627	0.286	0.012
methane	173.65	60.69	0.0709	5.15704	4.10584	-2.64648	16.043	111.67	190.56	45.99	98.6	0.1627	0.286	0.012
methane	173.65	71.03	0.0938	5.15704	4.26309	-2.36659	16.043	111.67	190.56	45.99	98.6	0.1627	0.286	0.012
methane	173.65	81.67	0.124	5.15704	4.40266	-2.08747	16.043	111.67	190.56	45.99	98.6	0.1627	0.286	0.012
methane	173.65	83.8	0.131	5.15704	4.42838	-2.03256	16.043	111.67	190.56	45.99	98.6	0.1627	0.286	0.012
methane	173.65	100.51	0.19	5.15704	4.6103	-1.66073	16.043	111.67	190.56	45.99	98.6	0.1627	0.286	0.012
methane	173.65	103.35	0.205	5.15704	4.63814	-1.58475	16.043	111.67	190.56	45.99	98.6	0.1627	0.286	0.012
methane	173.65	108.32	0.225	5.15704	4.68506	-1.49165	16.043	111.67	190.56	45.99	98.6	0.1627	0.286	0.012
n-butane	327.65	31.27	0.025	5.79195	3.44262	-3.68888	58.123	272.66	425.12	37.96	255	0.2279	0.274	0.2
n-butane	327.65	42.54	0.036	5.79195	3.75036	-3.32424	58.123	272.66	425.12	37.96	255	0.2279	0.274	0.2
n-butane	327.65	55.85	0.047	5.79195	4.02268	-3.05761	58.123	272.66	425.12	37.96	255	0.2279	0.274	0.2
n-butane	327.65	68.69	0.063	5.79195	4.22958	-2.76462	58.123	272.66	425.12	37.96	255	0.2279	0.274	0.2
n-butane	327.65	83.76	0.074	5.79195	4.4279	-2.60369	58.123	272.66	425.12	37.96	255	0.2279	0.274	0.2
n-butane	327.65	92.48	0.086	5.79195	4.52699	-2.45341	58.123	272.66	425.12	37.96	255	0.2279	0.274	0.2
n-butane	327.65	104.31	0.094	5.79195	4.64741	-2.36446	58.123	272.66	425.12	37.96	255	0.2279	0.274	0.2
n-butane	327.65	117.42	0.11	5.79195	4.76572	-2.20727	58.123	272.66	425.12	37.96	255	0.2279	0.274	0.2
n-butane	327.65	130.31	0.123	5.79195	4.86995	-2.09557	58.123	272.66	425.12	37.96	255	0.2279	0.274	0.2
n-butane	327.65	138.04	0.128	5.79195	4.92751	-2.05573	58.123	272.66	425.12	37.96	255	0.2279	0.274	0.2
n-butane	327.65	138.21	0.129	5.79195	4.92875	-2.04794	58.123	272.66	425.12	37.96	255	0.2279	0.274	0.2
n-butane	327.65	157.77	0.147	5.79195	5.06116	-1.91732	58.123	272.66	425.12	37.96	255	0.2279	0.274	0.2
n-butane	327.65	168.47	0.16	5.79195	5.12678	-1.83258	58.123	272.66	425.12	37.96	255	0.2279	0.274	0.2
n-butane	344.25	27.78	0.022	5.84137	3.32444	-3.81671	58.123	272.66	425.12	37.96	255	0.2279	0.274	0.2
n-butane	344.25	41.77	0.036	5.84137	3.73209	-3.32424	58.123	272.66	425.12	37.96	255	0.2279	0.274	0.2
n-butane	344.25	54.97	0.053	5.84137	4.00677	-2.93746	58.123	272.66	425.12	37.96	255	0.2279	0.274	0.2
n-butane	344.25	69.3	0.068	5.84137	4.23839	-2.68825	58.123	272.66	425.12	37.96	255	0.2279	0.274	0.2
n-butane	344.25	83.46	0.081	5.84137	4.42438	-2.51331	58.123	272.66	425.12	37.96	255	0.2279	0.274	0.2
n-butane	344.25	96.79	0.098	5.84137	4.5725	-2.32279	58.123	272.66	425.12	37.96	255	0.2279	0.274	0.2
n-butane	344.25	106.28	0.109	5.84137	4.66608	-2.21641	58.123	272.66	425.12	37.96	255	0.2279	0.274	0.2
n-butane	344.25	111.01	0.113	5.84137	4.70964	-2.18037	58.123	272.66	425.12	37.96	255	0.2279	0.274	0.2
n-butane	344.25	124.64	0.129	5.84137	4.82543	-2.04794	58.123	272.66	425.12	37.96	255	0.2279	0.274	0.2
n-butane	344.25	139.81	0.141	5.84137	4.94027	-1.959	58.123	272.66	425.12	37.96	255	0.2279	0.274	0.2
n-butane	344.25	150.84	0.159	5.84137	5.01624	-1.83885	58.123	272.66	425.12	37.96	255	0.2279	0.274	0.2
n-butane	344.25	166.53	0.173	5.84137	5.11516	-1.75446	58.123	272.66	425.12	37.96	255	0.2279	0.274	0.2
n-butane	360.95	27.93	0.021	5.88874	3.32953	-3.86323	58.123	272.66	425.12	37.96	255	0.2279	0.274	0.2
n-butane	360.95	41.17	0.037	5.88874	3.71767	-3.29684	58.123	272.66	425.12	37.96	255	0.2279	0.274	0.2
n-butane	360.95	56.17	0.058	5.88874	4.02846	-2.84731	58.123	272.66	425.12	37.96	255	0.2279	0.274	0.2
n-butane	360.95	68.09	0.069	5.88874	4.22084	-2.67365	58.123	272.66	425.12	37.96	255	0.2279	0.274	0.2
n-butane	360.95	83.19	0.09	5.88874	4.4211	-2.40795	58.123	272.66	425.12	37.96	255	0.2279	0.274	0.2
n-butane	360.95	98.68	0.108	5.88874	4.59189	-2.22562	58.123	272.66	425.12	37.96	255	0.2279	0.274	0.2
n-butane	360.95	110.85	0.122	5.88874	4.70817	-2.10373	58.123	272.66	425.12	37.96	255	0.2279	0.274	0.2
n-butane	360.95	123.56	0.134	5.88874	4.81669	-2.00992	58.123	272.66	425.12	37.96	255	0.2279	0.274	0.2
n-butane	360.95	138.47	0.158	5.88874	4.93066	-1.84516	58.123	272.66	425.12	37.96	255	0.2279	0.274	0.2
n-butane	360.95	149.97	0.166	5.88874	5.01044	-1.79577	58.123	272.66	425.12	37.96	255	0.2279	0.274	0.2
n-butane	360.95	167.88	0.193	5.88874	5.12322	-1.64507	58.123	272.66	425.12	37.96	255	0.2279	0.274	0.2
n-butane	377.55	28.34	0.019	5.9337	3.3443	-3.96332	58.123	272.66	425.12	37.96	255	0.2279	0.274	0.2
n-butane	377.55	41.74	0.037	5.9337	3.73136	-3.29684	58.123	272.66	425.12	37.96	255	0.2279	0.274	0.2
n-butane	377.55	54.03	0.053	5.9337	3.98947	-2.93746	58.123	272.66	425.12	37.96	255	0.2279	0.274	0.2
n-butane	377.55	65.68	0.071	5.9337	4.18478	-2.64508	58.123	272.66	425.12	37.96	255	0.2279	0.274	0.2
n-butane	377.55	77.78	0.084	5.9337	4.35385	-2.47694	58.123	272.66	425.12	37.96	255	0.2279	0.274	0.2
n-butane	377.55	90.25	0.106	5.9337	4.50259	-2.24432	58.123	272.66	425.12	37.96	255	0.2279	0.274	0.2
n-butane	377.55	103.21	0.119	5.9337	4.63676	-2.12863	58.123	272.66	425.12	37.96	255	0.2279	0.274	0.2
n-butane	377.55	117.64	0.143	5.9337	4.76761	-1.94491	58.123	272.66	425.12	37.96	255	0.2279	0.274	0.2
n-butane	377.55	128.59	0.153	5.9337	4.85664	-1.87732	58.123	272.66	425.12	37.96	255	0.2279	0.274	0.2
n-butane	377.55	141.4	0.175	5.9337	4.95159	-1.74297	58.123	272.66	425.12	37.96	255	0.2279	0.274	0.2
n-butane	377.55	154.61	0.195	5.9337	5.04092	-1.63476	58.123	272.66	425.12	37.96	255	0.2279	0.274	0.2
n-butane	377.55	167.38	0.217	5.9337	5.12026	-1.52786	58.123	272.66	425.12	37.96	255	0.2279	0.274	0.2
n-butane	394.25	34.31	0.021	5.97699	3.5354	-3.86323	58.123	272.66	425.12	37.96	255	0.2279	0.274	0.2
n-butane	394.25	48.62	0.049	5.97699	3.88395	-3.01593	58.123	272.66	425.12	37.96	255	0.2279	0.274	0.2
n-butane	394.25	61.46	0.066	5.97699	4.11845	-2.7181	58.123	272.66	425.12	37.96	255	0.2279	0.274	0.2
n-butane	394.25	77.17	0.095	5.97699	4.346	-2.35388	58.123	272.66	425.12	37.96	255	0.2279	0.274	0.2
n-butane	394.25	88.65	0.109	5.97699	4.48469	-2.21641	58.123	272.66	425.12	37.96	255	0.2279	0.274	0.2
n-butane	394.25	101.5	0.135	5.97699	4.62003	-2.00248	58.123	272.66	425.12	37.96	255	0.2279	0.274	0.2
n-butane	394.25	112.87	0.149	5.97699	4.7262	-1.90381	58.123	272.66	425.12	37.96	255	0.2279	0.274	0.2
n-butane	394.25	125.33	0.172	5.97699	4.83094	-1.76026	58.123	272.66	425.12	37.96	255	0.2279	0.274	0.2
n-butane	394.25	138.91	0.193	5.97699	4.9338	-1.64507	58.123	272.66	425.12	37.96	255	0.2279	0.274	0.2
n-butane	394.25	138.99	0.194	5.97699	4.93438	-1.6399	58.123	272.66	425.12	37.96	255	0.2279	0.274	0.2
n-butane	394.25	152.89	0.228	5.97699	5.02971	-1.47841	58.123	272.66	425.12	37.96	255	0.2279	0.274	0.2
n-butane	394.25	168.76	0.266	5.97699	5.12846	-1.32426	58.123	272.66	425.12	37.96	255	0.2279	0.274	0.2
toluene	461.85	20.27	0.0113	6.13524	3.0089	-4.48295	92.141	383.75	591.75	41.08	316	0.2916	0.264	0.264
toluene	461.85	30.3	0.0187	6.13524	3.41102	-3.97923	92.141	383.75	591.75	41.08	316	0.2916	0.264	0.264
toluene	461.85	50.36	0.0342	6.13524	3.91917	-3.37553	92.141	383.75	591.75	41.08	316	0.2916	0.264	0.264
toluene	461.85	101.12	0.0704	6.13524	4.61633	-2.65356	92.141	383.75	591.75	41.08	316	0.2916	0.264	0.264
toluene	461.85	151.89	0.1023	6.13524	5.02313	-2.27985	92.141	383.75	591.75	41.08	316	0.2916	0.264	0.264
toluene	461.85	202.85	0.1331	6.13524	5.31248	-2.01665	92.141	383.75	591.75	41.08	316	0.2916	0.264	0.264
toluene	461.85	253.72	0.1645	6.13524	5.53622	-1.80484	92.141	383.75	591.75	41.08	316	0.2916	0.264	0.264
toluene	502.15	20.16	0.0082	6.2189	3.00388	-4.80362	92.141	383.75	591.75	41.08	316	0.2916	0.264	0.264
toluene	502.15	30.3	0.0181	6.2189	3.41102	-4.01184	92.141	383.75	591.75	41.08	316	0.2916	0.264	0.264
toluene	502.15	50.66	0.0375	6.2189	3.92519	-3.28341	92.141	383.75	591.75	41.08	316	0.2916	0.264	0.264
toluene	502.15	100.62	0.0812	6.2189	4.61131	-2.51084	92.141	383.75	591.75	41.08	316	0.2916	0.264	0.264
toluene	502.15	152.19	0.1227	6.2189	5.02513	-2.09801	92.141	383.75	591.75	41.08	316	0.2916	0.264	0.264
toluene	502.15	202.95	0.1649	6.2189	5.31298	-1.80242	92.141	383.75	591.75	41.08	316	0.2916	0.264	0.264
toluene	502.15	252.6	0.2015	6.2189	5.53182	-1.60197	92.141	383.75	591.75	41.08	316	0.2916	0.264	0.264
toluene	542.15	30.4	0.012	6.29554	3.41436	-4.42285	92.141	383.75	591.75	41.08	316	0.2916	0.264	0.264
toluene	542.15	51.07	0.0385	6.29554	3.93315	-3.2571	92.141	383.75	591.75	41.08	316	0.2916	0.264	0.264
toluene	542.15	100.82	0.0977	6.29554	4.61332	-2.32585	92.141	383.75	591.75	41.08	316	0.2916	0.264	0.264
toluene	542.15	151.58	0.1545	6.29554	5.02113	-1.86756	92.141	383.75	591.75	41.08	316	0.2916	0.264	0.264
toluene	542.15	202.75	0.2088	6.29554	5.31198	-1.56638	92.141	383.75	591.75	41.08	316	0.2916	0.264	0.264
toluene	542.15	253.11	0.2581	6.29554	5.53382	-1.35441	92.141	383.75	591.75	41.08	316	0.2916	0.264	0.264
toluene	575.15	50.16	0.0332	6.35463	3.91514	-3.40521	92.141	383.75	591.75	41.08	316	0.2916	0.264	0.264
toluene	575.15	101.22	0.1196	6.35463	4.61733	-2.1236	92.141	383.75	591.75	41.08	316	0.2916	0.264	0.264
toluene	575.15	151.68	0.2005	6.35463	5.0218	-1.60694	92.141	383.75	591.75	41.08	316	0.2916	0.264	0.264
toluene	575.15	205.08	0.2844	6.35463	5.32341	-1.25737	92.141	383.75	591.75	41.08	316	0.2916	0.264	0.264
toluene	575.15	253.52	0.3935	6.35463	5.53542	-0.932674	92.141	383.75	591.75	41.08	316	0.2916	0.264	0.264
1-butanol	298.15	5.79	0.001595	5.6976	1.75613	-6.44088	74.123	390.6	563.05	44.23	275	0.2695	0.26	0.594
1-butanol	298.15	9.08	0.002492	5.6976	2.20607	-5.99467	74.123	390.6	563.05	44.23	275	0.2695	0.26	0.594
1-butanol	298.15	13.41	0.003687	5.6976	2.596	-5.60294	74.123	390.6	563.05	44.23	275	0.2695	0.26	0.594
1-butanol	298.15	13.42	0.003697	5.6976	2.59675	-5.60023	74.123	390.6	563.05	44.23	275	0.2695	0.26	0.594
1-butanol	298.15	28.5	0.0076	5.6976	3.3499	-4.87961	74.123	390.6	563.05	44.23	275	0.2695	0.26	0.594
1-butanol	298.15	77.1	0.0199	5.6976	4.3451	-3.91704	74.123	390.6	563.05	44.23	275	0.2695	0.26	0.594
1-butanol	298.15	80.7	0.02096	5.6976	4.39074	-3.86514	74.123	390.6	563.05	44.23	275	0.2695	0.26	0.594
1-butanol	298.15	97.3	0.02488	5.6976	4.5778	-3.69369	74.123	390.6	563.05	44.23	275	0.2695	0.26	0.594
1-butanol	323.15	4.92	0.001561	5.77812	1.59331	-6.46243	74.123	390.6	563.05	44.23	275	0.2695	0.26	0.594
1-butanol	323.15	8.33	0.002599	5.77812	2.11986	-5.95263	74.123	390.6	563.05	44.23	275	0.2695	0.26	0.594
1-butanol	323.15	11.71	0.003669	5.77812	2.46044	-5.60784	74.123	390.6	563.05	44.23	275	0.2695	0.26	0.594
1-butanol	323.15	15.61	0.004844	5.77812	2.74791	-5.33001	74.123	390.6	563.05	44.23	275	0.2695	0.26	0.594
1-butanol	323.15	21.7	0.006734	5.77812	3.07731	-5.00059	74.123	390.6	563.05	44.23	275	0.2695	0.26	0.594
1-butanol	323.15	25.4	0.007802	5.77812	3.23475	-4.85338	74.123	390.6	563.05	44.23	275	0.2695	0.26	0.594
1-butanol	323.15	30.4	0.009293	5.77812	3.41444	-4.67849	74.123	390.6	563.05	44.23	275	0.2695	0.26	0.594
1-butanol	323.15	43.5	0.01305	5.77812	3.77276	-4.33897	74.123	390.6	563.05	44.23	275	0.2695	0.26	0.594
1-butanol	323.15	68.2	0.02006	5.77812	4.22244	-3.90903	74.123	390.6	563.05	44.23	275	0.2695	0.26	0.594
1-butanol	323.15	99.3	0.0288	5.77812	4.59815	-3.54738	74.123	390.6	563.05	44.23	275	0.2695	0.26	0.594
1-butanol	373.15	9.82	0.003793	5.92198	2.28442	-5.5746	74.123	390.6	563.05	44.23	275	0.2695	0.26	0.594
1-butanol	373.15	12.83	0.005024	5.92198	2.55179	-5.29353	74.123	390.6	563.05	44.23	275	0.2695	0.26	0.594
1-butanol	373.15	18.8	0.007139	5.92198	2.93386	-4.94218	74.123	390.6	563.05	44.23	275	0.2695	0.26	0.594
1-butanol	373.15	21.7	0.008243	5.92198	3.07731	-4.79839	74.123	390.6	563.05	44.23	275	0.2695	0.26	0.594
1-butanol	373.15	22.3	0.008504	5.92198	3.10459	-4.76722	74.123	390.6	563.05	44.23	275	0.2695	0.26	0.594
1-butanol	373.15	28.9	0.0111	5.92198	3.36384	-4.50081	74.123	390.6	563.05	44.23	275	0.2695	0.26	0.594
1-butanol	373.15	30.4	0.01202	5.92198	3.41444	-4.42118	74.123	390.6	563.05	44.23	275	0.2695	0.26	0.594
1-butanol	373.15	33.8	0.01294	5.92198	3.52046	-4.34743	74.123	390.6	563.05	44.23	275	0.2695	0.26	0.594
1-butanol	373.15	78	0.02874	5.92198	4.35671	-3.54947	74.123	390.6	563.05	44.23	275	0.2695	0.26	0.594
1-hexanol	298.15	30.1	0.00995	5.6976	3.40453	-4.61018	102.177	430	610.3	34.17	387	0.264	0.261	0.576
1-hexanol	298.15	51	0.01822	5.6976	3.93183	-4.00524	102.177	430	610.3	34.17	387	0.264	0.261	0.576
1-hexanol	298.15	57.1	0.0185	5.6976	4.0448	-3.98998	102.177	430	610.3	34.17	387	0.264	0.261	0.576
1-hexanol	298.15	79.9	0.02519	5.6976	4.38078	-3.68131	102.177	430	610.3	34.17	387	0.264	0.261	0.576
1-hexanol	298.15	98.7	0.03058	5.6976	4.59208	-3.48741	102.177	430	610.3	34.17	387	0.264	0.261	0.576
1-hexanol	323.15	34	0.01135	5.77812	3.52636	-4.47854	102.177	430	610.3	34.17	387	0.264	0.261	0.576
1-hexanol	323.15	44.3	0.01646	5.77812	3.79098	-4.10682	102.177	430	610.3	34.17	387	0.264	0.261	0.576
1-hexanol	323.15	66.6	0.02504	5.77812	4.1987	-3.68728	102.177	430	610.3	34.17	387	0.264	0.261	0.576
1-hexanol	323.15	83.1	0.02964	5.77812	4.42004	-3.51863	102.177	430	610.3	34.17	387	0.264	0.261	0.576
1-hexanol	323.15	103.4	0.03741	5.77812	4.6386	-3.28582	102.177	430	610.3	34.17	387	0.264	0.261	0.576
1-hexanol	373.15	32.6	0.01552	5.92198	3.48431	-4.16563	102.177	430	610.3	34.17	387	0.264	0.261	0.576
1-hexanol	373.15	73.7	0.03404	5.92198	4.3	-3.38022	102.177	430	610.3	34.17	387	0.264	0.261	0.576
1-hexanol	373.15	87.1	0.04062	5.92198	4.46706	-3.20349	102.177	430	610.3	34.17	387	0.264	0.261	0.576
1-hexanol	373.15	102.4	0.04782	5.92198	4.62889	-3.04031	102.177	430	610.3	34.17	387	0.264	0.261	0.576
1-pentanol	298.15	27.2	0.008	5.6976	3.30322	-4.82831	88.15	411	588.1	38.97	326	0.2704	0.26	0.573
1-pentanol	298.15	59.7	0.0171	5.6976	4.08933	-4.06868	88.15	411	588.1	38.97	326	0.2704	0.26	0.573
1-pentanol	298.15	78.6	0.023	5.6976	4.36437	-3.77226	88.15	411	588.1	38.97	326	0.2704	0.26	0.573
1-pentanol	298.15	98	0.0279	5.6976	4.58497	-3.57913	88.15	411	588.1	38.97	326	0.2704	0.26	0.573
1-pentanol	323.15	25.4	0.0087	5.77812	3.23475	-4.74443	88.15	411	588.1	38.97	326	0.2704	0.26	0.573
1-pentanol	323.15	55.3	0.0181	5.77812	4.01277	-4.01184	88.15	411	588.1	38.97	326	0.2704	0.26	0.573
1-pentanol	323.15	88.4	0.0288	5.77812	4.48187	-3.54738	88.15	411	588.1	38.97	326	0.2704	0.26	0.573
1-pentanol	373.15	33.4	0.0143	5.92198	3.50856	-4.2475	88.15	411	588.1	38.97	326	0.2704	0.26	0.573
1-pentanol	373.15	60.5	0.0256	5.92198	4.10264	-3.66516	88.15	411	588.1	38.97	326	0.2704	0.26	0.573
1-pentanol	373.15	79.7	0.0333	5.92198	4.37827	-3.4022	88.15	411	588.1	38.97	326	0.2704	0.26	0.573
1-propanol	298.15	24.6	0.005824	5.6976	3.20275	-5.14577	60.096	370.3	536.78	51.75	219	0.2744	0.254	0.622
1-propanol	298.15	49.8	0.01153	5.6976	3.90801	-4.4628	60.096	370.3	536.78	51.75	219	0.2744	0.254	0.622
1-propanol	298.15	77.4	0.0176	5.6976	4.34899	-4.03986	60.096	370.3	536.78	51.75	219	0.2744	0.254	0.622
1-propanol	298.15	99.3	0.022	5.6976	4.59815	-3.81671	60.096	370.3	536.78	51.75	219	0.2744	0.254	0.622
1-propanol	323.15	23.7	0.006296	5.77812	3.16548	-5.06784	60.096	370.3	536.78	51.75	219	0.2744	0.254	0.622
1-propanol	323.15	36	0.00949	5.77812	3.58352	-4.65752	60.096	370.3	536.78	51.75	219	0.2744	0.254	0.622
1-propanol	323.15	51.8	0.01357	5.77812	3.94739	-4.29989	60.096	370.3	536.78	51.75	219	0.2744	0.254	0.622
1-propanol	323.15	74.7	0.01915	5.77812	4.31348	-3.95545	60.096	370.3	536.78	51.75	219	0.2744	0.254	0.622
1-propanol	323.15	106	0.0266	5.77812	4.66344	-3.62684	60.096	370.3	536.78	51.75	219	0.2744	0.254	0.622
1-propanol	373.15	22.9	0.007441	5.92198	3.13114	-4.90075	60.096	370.3	536.78	51.75	219	0.2744	0.254	0.622
1-propanol	373.15	47.5	0.0162	5.92198	3.86073	-4.12274	60.096	370.3	536.78	51.75	219	0.2744	0.254	0.622
1-propanol	373.15	86.2	0.02891	5.92198	4.45667	-3.54357	60.096	370.3	536.78	51.75	219	0.2744	0.254	0.622
1-propanol	373.15	97.7	0.0327	5.92198	4.5819	-3.42038	60.096	370.3	536.78	51.75	219	0.2744	0.254	0.622
2-butanol	298.15	28.1	0.0075	5.6976	3.33577	-4.89285	74.123	372	536.05	41.79	269	0.2755	0.252	0.572
2-butanol	298.15	52.1	0.0139	5.6976	3.95316	-4.27587	74.123	372	536.05	41.79	269	0.2755	0.252	0.572
2-butanol	298.15	76.8	0.0205	5.6976	4.3412	-3.88733	74.123	372	536.05	41.79	269	0.2755	0.252	0.572
2-butanol	298.15	98.6	0.0261	5.6976	4.59107	-3.64582	74.123	372	536.05	41.79	269	0.2755	0.252	0.572
2-butanol	323.15	30.1	0.0093	5.77812	3.40453	-4.67774	74.123	372	536.05	41.79	269	0.2755	0.252	0.572
2-butanol	323.15	50.7	0.0158	5.77812	3.92593	-4.14775	74.123	372	536.05	41.79	269	0.2755	0.252	0.572
2-butanol	323.15	98.6	0.03	5.77812	4.59107	-3.50656	74.123	372	536.05	41.79	269	0.2755	0.252	0.572
2-butanol	373.15	19.8	0.00851	5.92198	2.98568	-4.76651	74.123	372	536.05	41.79	269	0.2755	0.252	0.572
2-butanol	373.15	52.6	0.02266	5.92198	3.96272	-3.78715	74.123	372	536.05	41.79	269	0.2755	0.252	0.572
2-butanol	373.15	100	0.0419	5.92198	4.60517	-3.17247	74.123	372	536.05	41.79	269	0.2755	0.252	0.572
2-butoxyethanol	298.15	44.1	0.01341	5.6976	3.78646	-4.31175	118.176	444.2	633.9	32.7	423.57	0.279	0.263	0.521
2-butoxyethanol	298.15	63.8	0.01911	5.6976	4.15575	-3.95754	118.176	444.2	633.9	32.7	423.57	0.279	0.263	0.521
2-butoxyethanol	298.15	70.7	0.02086	5.6976	4.25845	-3.86992	118.176	444.2	633.9	32.7	423.57	0.279	0.263	0.521
2-butoxyethanol	298.15	84.4	0.02484	5.6976	4.43557	-3.6953	118.176	444.2	633.9	32.7	423.57	0.279	0.263	0.521
2-butoxyethanol	323.15	34.4	0.01207	5.77812	3.53806	-4.41703	118.176	444.2	633.9	32.7	423.57	0.279	0.263	0.521
2-butoxyethanol	323.15	35.5	0.01245	5.77812	3.56953	-4.38603	118.176	444.2	633.9	32.7	423.57	0.279	0.263	0.521
2-butoxyethanol	323.15	56.8	0.01954	5.77812	4.03954	-3.93529	118.176	444.2	633.9	32.7	423.57	0.279	0.263	0.521
2-butoxyethanol	323.15	77.1	0.02608	5.77812	4.3451	-3.64659	118.176	444.2	633.9	32.7	423.57	0.279	0.263	0.521
2-butoxyethanol	323.15	102.7	0.03367	5.77812	4.63181	-3.39115	118.176	444.2	633.9	32.7	423.57	0.279	0.263	0.521
2-butoxyethanol	373.15	36.2	0.01701	5.92198	3.58906	-4.07395	118.176	444.2	633.9	32.7	423.57	0.279	0.263	0.521
2-butoxyethanol	373.15	65.9	0.03031	5.92198	4.18814	-3.49628	118.176	444.2	633.9	32.7	423.57	0.279	0.263	0.521
2-butoxyethanol	373.15	84	0.03815	5.92198	4.43082	-3.26623	118.176	444.2	633.9	32.7	423.57	0.279	0.263	0.521
2-ethoxyethanol	298.15	23.9	0.005241	5.6976	3.17388	-5.25124	90.122	408.3	588.82	43.12	292.7	0.3079	0.258	0.475
2-ethoxyethanol	298.15	40.4	0.008661	5.6976	3.69883	-4.74893	90.122	408.3	588.82	43.12	292.7	0.3079	0.258	0.475
2-ethoxyethanol	298.15	59.3	0.01247	5.6976	4.08261	-4.38443	90.122	408.3	588.82	43.12	292.7	0.3079	0.258	0.475
2-ethoxyethanol	298.15	108.2	0.0216	5.6976	4.68398	-3.83506	90.122	408.3	588.82	43.12	292.7	0.3079	0.258	0.475
2-ethoxyethanol	323.15	26.2	0.006192	5.77812	3.26576	-5.0845	90.122	408.3	588.82	43.12	292.7	0.3079	0.258	0.475
2-ethoxyethanol	323.15	41.4	0.01049	5.77812	3.72328	-4.55733	90.122	408.3	588.82	43.12	292.7	0.3079	0.258	0.475
2-ethoxyethanol	323.15	66	0.01601	5.77812	4.18965	-4.13454	90.122	408.3	588.82	43.12	292.7	0.3079	0.258	0.475
2-ethoxyethanol	323.15	75.6	0.01848	5.77812	4.32546	-3.99107	90.122	408.3	588.82	43.12	292.7	0.3079	0.258	0.475
2-ethoxyethanol	323.15	103	0.0241	5.77812	4.63473	-3.72554	90.122	408.3	588.82	43.12	292.7	0.3079	0.258	0.475
2-ethoxyethanol	373.15	56.1	0.0188	5.92198	4.02714	-3.9739	90.122	408.3	588.82	43.12	292.7	0.3079	0.258	0.475
2-ethoxyethanol	373.15	101.7	0.0326	5.92198	4.62203	-3.42344	90.122	408.3	588.82	43.12	292.7	0.3079	0.258	0.475
2-ethoxyethanol	373.15	102	0.0323	5.92198	4.62497	-3.43269	90.122	408.3	588.82	43.12	292.7	0.3079	0.258	0.475
2-ethylhexanol-1	298.15	19.72	0.00758	5.6976	2.98163	-4.88224	130.23	456	640.6	28	506.71	0.257	0.266	0.556
2-ethylhexanol-1	298.15	34.3	0.01321	5.6976	3.53515	-4.32678	130.23	456	640.6	28	506.71	0.257	0.266	0.556
2-ethylhexanol-1	298.15	44.2	0.01708	5.6976	3.78872	-4.06985	130.23	456	640.6	28	506.71	0.257	0.266	0.556
2-ethylhexanol-1	298.15	77.4	0.0289	5.6976	4.34899	-3.54391	130.23	456	640.6	28	506.71	0.257	0.266	0.556
2-ethylhexanol-1	298.15	94.6	0.0343	5.6976	4.54966	-3.37261	130.23	456	640.6	28	506.71	0.257	0.266	0.556
2-ethylhexanol-1	323.15	50.3	0.0222	5.77812	3.91801	-3.80766	130.23	456	640.6	28	506.71	0.257	0.266	0.556
2-ethylhexanol-1	323.15	97.8	0.041	5.77812	4.58292	-3.19418	130.23	456	640.6	28	506.71	0.257	0.266	0.556
2-ethylhexanol-1	373.15	62.6	0.0349	5.92198	4.13677	-3.35527	130.23	456	640.6	28	506.71	0.257	0.266	0.556
2-ethylhexanol-1	373.15	96.5	0.0524	5.92198	4.56954	-2.94885	130.23	456	640.6	28	506.71	0.257	0.266	0.556
2-ethylhexanol-1	393.15	26.9	0.01713	5.97419	3.29213	-4.06692	130.23	456	640.6	28	506.71	0.257	0.266	0.556
2-ethylhexanol-1	393.15	46.1	0.02877	5.97419	3.83081	-3.54842	130.23	456	640.6	28	506.71	0.257	0.266	0.556
2-methoxyethanol	298.15	34.2	0.0049	5.6976	3.53223	-5.31852	76.095	397.6	564	50.84	242	0.3144	0.262	0.387
2-methoxyethanol	298.15	56.9	0.0082	5.6976	4.0413	-4.80362	76.095	397.6	564	50.84	242	0.3144	0.262	0.387
2-methoxyethanol	298.15	101	0.0143	5.6976	4.61512	-4.2475	76.095	397.6	564	50.84	242	0.3144	0.262	0.387
2-methoxyethanol	323.15	33.6	0.005911	5.77812	3.51453	-5.13094	76.095	397.6	564	50.84	242	0.3144	0.262	0.387
2-methoxyethanol	323.15	56.5	0.009865	5.77812	4.03424	-4.61876	76.095	397.6	564	50.84	242	0.3144	0.262	0.387
2-methoxyethanol	323.15	71.6	0.01253	5.77812	4.2711	-4.37963	76.095	397.6	564	50.84	242	0.3144	0.262	0.387
2-methoxyethanol	323.15	81	0.01399	5.77812	4.39445	-4.26941	76.095	397.6	564	50.84	242	0.3144	0.262	0.387
2-methoxyethanol	373.15	27.5	0.0067	5.92198	3.31419	-5.00565	76.095	397.6	564	50.84	242	0.3144	0.262	0.387
2-methoxyethanol	373.15	45.4	0.011	5.92198	3.81551	-4.50986	76.095	397.6	564	50.84	242	0.3144	0.262	0.387
2-methoxyethanol	373.15	87.8	0.02117	5.92198	4.47506	-3.85517	76.095	397.6	564	50.84	242	0.3144	0.262	0.387
2-methyl-1-propanol	298.15	26.5	0.0014	5.6976	3.27714	-6.57128	74.123	380.8	547.78	43	273	0.2715	0.258	0.585
2-methyl-1-propanol	298.15	52.8	0.0145	5.6976	3.96651	-4.23361	74.123	380.8	547.78	43	273	0.2715	0.258	0.585
2-methyl-1-propanol	298.15	97.2	0.0263	5.6976	4.57677	-3.63819	74.123	380.8	547.78	43	273	0.2715	0.258	0.585
2-methyl-1-propanol	323.15	34.5	0.0113	5.77812	3.54096	-4.48295	74.123	380.8	547.78	43	273	0.2715	0.258	0.585
2-methyl-1-propanol	323.15	82.5	0.0255	5.77812	4.4128	-3.66908	74.123	380.8	547.78	43	273	0.2715	0.258	0.585
2-methyl-1-propanol	373.15	26.5	0.0111	5.92198	3.27714	-4.50081	74.123	380.8	547.78	43	273	0.2715	0.258	0.585
2-methyl-1-propanol	373.15	88.9	0.0354	5.92198	4.48751	-3.34104	74.123	380.8	547.78	43	273	0.2715	0.258	0.585
ethanediol-1,2	298.15	25.3	0.001003	5.6976	3.2308	-6.90476	62.068	470.5	720	82	170.63	0.3638	0.234	0.507
ethanediol-1,2	298.15	51.5	0.002026	5.6976	3.94158	-6.20169	62.068	470.5	720	82	170.63	0.3638	0.234	0.507
ethanediol-1,2	298.15	69.6	0.002695	5.6976	4.24276	-5.91636	62.068	470.5	720	82	170.63	0.3638	0.234	0.507
ethanediol-1,2	298.15	85.9	0.003273	5.6976	4.45318	-5.72205	62.068	470.5	720	82	170.63	0.3638	0.234	0.507
ethanediol-1,2	323.15	26.8	0.001269	5.77812	3.2884	-6.66953	62.068	470.5	720	82	170.63	0.3638	0.234	0.507
ethanediol-1,2	323.15	48.3	0.00223	5.77812	3.87743	-6.10575	62.068	470.5	720	82	170.63	0.3638	0.234	0.507
ethanediol-1,2	323.15	62.6	0.002878	5.77812	4.13677	-5.85066	62.068	470.5	720	82	170.63	0.3638	0.234	0.507
ethanediol-1,2	323.15	89.7	0.00404	5.77812	4.49647	-5.51151	62.068	470.5	720	82	170.63	0.3638	0.234	0.507
ethanediol-1,2	373.15	39.4	0.002502	5.92198	3.67377	-5.99066	62.068	470.5	720	82	170.63	0.3638	0.234	0.507
ethanediol-1,2	373.15	55.4	0.003471	5.92198	4.01458	-5.66331	62.068	470.5	720	82	170.63	0.3638	0.234	0.507
ethanediol-1,2	373.15	75	0.004685	5.92198	4.31749	-5.36339	62.068	470.5	720	82	170.63	0.3638	0.234	0.507
ethanediol-1,2	373.15	87.4	0.005388	5.92198	4.4705	-5.22358	62.068	470.5	720	82	170.63	0.3638	0.234	0.507
1,4-butanediol	298.15	15.42	0.00132	5.6976	2.73567	-6.63012	90.122	503.2	728.82	52.44	297.9	0.3025	0.258	0.475
1,4-butanediol	298.15	44.6	0.003827	5.6976	3.79773	-5.56567	90.122	503.2	728.82	52.44	297.9	0.3025	0.258	0.475
1,4-butanediol	298.15	75.8	0.006535	5.6976	4.3281	-5.03058	90.122	503.2	728.82	52.44	297.9	0.3025	0.258	0.475
1,4-butanediol	298.15	78.6	0.006794	5.6976	4.36437	-4.99172	90.122	503.2	728.82	52.44	297.9	0.3025	0.258	0.475
1,4-butanediol	298.15	98.9	0.00847	5.6976	4.59411	-4.77122	90.122	503.2	728.82	52.44	297.9	0.3025	0.258	0.475
1,4-butanediol	323.15	21.69	0.002149	5.77812	3.07685	-6.14275	90.122	503.2	728.82	52.44	297.9	0.3025	0.258	0.475
1,4-butanediol	323.15	36.08	0.003559	5.77812	3.58574	-5.63828	90.122	503.2	728.82	52.44	297.9	0.3025	0.258	0.475
1,4-butanediol	323.15	46.48	0.004535	5.77812	3.83902	-5.39593	90.122	503.2	728.82	52.44	297.9	0.3025	0.258	0.475
1,4-butanediol	323.15	50.8	0.005	5.77812	3.9279	-5.29832	90.122	503.2	728.82	52.44	297.9	0.3025	0.258	0.475
1,4-butanediol	323.15	62.7	0.006155	5.77812	4.13836	-5.09049	90.122	503.2	728.82	52.44	297.9	0.3025	0.258	0.475
1,4-butanediol	323.15	64.1	0.006221	5.77812	4.16044	-5.07982	90.122	503.2	728.82	52.44	297.9	0.3025	0.258	0.475
1,4-butanediol	323.15	96	0.0093	5.77812	4.56435	-4.67774	90.122	503.2	728.82	52.44	297.9	0.3025	0.258	0.475
1,4-butanediol	373.15	25.29	0.003243	5.92198	3.23041	-5.73126	90.122	503.2	728.82	52.44	297.9	0.3025	0.258	0.475
1,4-butanediol	373.15	52.5	0.006668	5.92198	3.96081	-5.01044	90.122	503.2	728.82	52.44	297.9	0.3025	0.258	0.475
1,4-butanediol	373.15	54.7	0.006937	5.92198	4.00186	-4.97089	90.122	503.2	728.82	52.44	297.9	0.3025	0.258	0.475
1,4-butanediol	373.15	80.3	0.01014	5.92198	4.38577	-4.59127	90.122	503.2	728.82	52.44	297.9	0.3025	0.258	0.475
1,4-butanediol	373.15	81.3	0.01034	5.92198	4.39815	-4.57174	90.122	503.2	728.82	52.44	297.9	0.3025	0.258	0.475
1,4-butanediol	373.15	94.2	0.01187	5.92198	4.54542	-4.43374	90.122	503.2	728.82	52.44	297.9	0.3025	0.258	0.475
diethylene glycol	298.15	19.16	0.001452	5.6976	2.95282	-6.53481	106.122	519	744.6	50.15	312	0.3401	0.253	0.564
diethylene glycol	298.15	45.47	0.003411	5.6976	3.81705	-5.68075	106.122	519	744.6	50.15	312	0.3401	0.253	0.564
diethylene glycol	298.15	72.9	0.005417	5.6976	4.28909	-5.21821	106.122	519	744.6	50.15	312	0.3401	0.253	0.564
diethylene glycol	298.15	89.1	0.006557	5.6976	4.48976	-5.02722	106.122	519	744.6	50.15	312	0.3401	0.253	0.564
diethylene glycol	298.15	99.9	0.007358	5.6976	4.60417	-4.91197	106.122	519	744.6	50.15	312	0.3401	0.253	0.564
diethylene glycol	323.15	27.44	0.002478	5.77812	3.312	-6.0003	106.122	519	744.6	50.15	312	0.3401	0.253	0.564
diethylene glycol	323.15	39.58	0.003533	5.77812	3.67832	-5.64561	106.122	519	744.6	50.15	312	0.3401	0.253	0.564
diethylene glycol	323.15	76.3	0.006733	5.77812	4.33467	-5.00073	106.122	519	744.6	50.15	312	0.3401	0.253	0.564
diethylene glycol	323.15	99.6	0.008741	5.77812	4.60116	-4.73973	106.122	519	744.6	50.15	312	0.3401	0.253	0.564
diethylene glycol	373.15	24.1	0.002932	5.92198	3.18221	-5.83207	106.122	519	744.6	50.15	312	0.3401	0.253	0.564
diethylene glycol	373.15	66	0.00797	5.92198	4.18965	-4.83207	106.122	519	744.6	50.15	312	0.3401	0.253	0.564
diethylene glycol	373.15	80.7	0.009687	5.92198	4.39074	-4.63697	106.122	519	744.6	50.15	312	0.3401	0.253	0.564
diethylene glycol	373.15	99.9	0.01189	5.92198	4.60417	-4.43206	106.122	519	744.6	50.15	312	0.3401	0.253	0.564
diethylene glycol monomethyl ether	298.15	14.41	0.002478	5.6976	2.66792	-6.0003	120.148	466.75	630	35.45	367	0.3274	0.248	0.635
diethylene glycol monomethyl ether	298.15	41.85	0.007176	5.6976	3.73409	-4.93701	120.148	466.75	630	35.45	367	0.3274	0.248	0.635
diethylene glycol monomethyl ether	298.15	69.7	0.01176	5.6976	4.2442	-4.44305	120.148	466.75	630	35.45	367	0.3274	0.248	0.635
diethylene glycol monomethyl ether	298.15	101.9	0.01691	5.6976	4.62399	-4.07985	120.148	466.75	630	35.45	367	0.3274	0.248	0.635
diethylene glycol monomethyl ether	323.15	14.86	0.003119	5.77812	2.69867	-5.77024	120.148	466.75	630	35.45	367	0.3274	0.248	0.635
diethylene glycol monomethyl ether	323.15	43.2	0.008947	5.77812	3.76584	-4.71644	120.148	466.75	630	35.45	367	0.3274	0.248	0.635
diethylene glycol monomethyl ether	323.15	72.5	0.01489	5.77812	4.28359	-4.20707	120.148	466.75	630	35.45	367	0.3274	0.248	0.635
diethylene glycol monomethyl ether	323.15	104.1	0.02107	5.77812	4.64535	-3.85991	120.148	466.75	630	35.45	367	0.3274	0.248	0.635
diethylene glycol monomethyl ether	373.15	21.1	0.006214	5.92198	3.04927	-5.08095	120.148	466.75	630	35.45	367	0.3274	0.248	0.635
diethylene glycol monomethyl ether	373.15	39.6	0.01153	5.92198	3.67883	-4.4628	120.148	466.75	630	35.45	367	0.3274	0.248	0.635
diethylene glycol monomethyl ether	373.15	72.7	0.02085	5.92198	4.28634	-3.8704	120.148	466.75	630	35.45	367	0.3274	0.248	0.635
diethylene glycol monomethyl ether	373.15	106.3	0.02991	5.92198	4.66627	-3.50956	120.148	466.75	630	35.45	367	0.3274	0.248	0.635
ethanediol-1,2	298.15	25.3	0.001003	5.6976	3.2308	-6.90476	62.068	470.5	720	82	170.63	0.3638	0.234	0.507
ethanediol-1,2	323.15	62.6	0.002878	5.77812	4.13677	-5.85066	62.068	470.5	720	82	170.63	0.3638	0.234	0.507
ethylene glycol dimethyl ether	298.15	11.59	0.004189	5.6976	2.45014	-5.47529	90.122	358	536.15	38.71	270.64	0.333	0.235	0.346
ethylene glycol dimethyl ether	298.15	45.82	0.01623	5.6976	3.82472	-4.12089	90.122	358	536.15	38.71	270.64	0.333	0.235	0.346
ethylene glycol dimethyl ether	298.15	74.3	0.0257	5.6976	4.30811	-3.66126	90.122	358	536.15	38.71	270.64	0.333	0.235	0.346
ethylene glycol dimethyl ether	298.15	95.3	0.03272	5.6976	4.55703	-3.41977	90.122	358	536.15	38.71	270.64	0.333	0.235	0.346
ethylene glycol dimethyl ether	323.15	17.07	0.007352	5.77812	2.83732	-4.91278	90.122	358	536.15	38.71	270.64	0.333	0.235	0.346
ethylene glycol dimethyl ether	323.15	17.82	0.007757	5.77812	2.88032	-4.85916	90.122	358	536.15	38.71	270.64	0.333	0.235	0.346
ethylene glycol dimethyl ether	323.15	44.79	0.0188	5.77812	3.80198	-3.9739	90.122	358	536.15	38.71	270.64	0.333	0.235	0.346
ethylene glycol dimethyl ether	323.15	49.16	0.02085	5.77812	3.89508	-3.8704	90.122	358	536.15	38.71	270.64	0.333	0.235	0.346
ethylene glycol dimethyl ether	323.15	70.8	0.02947	5.77812	4.25986	-3.52438	90.122	358	536.15	38.71	270.64	0.333	0.235	0.346
ethylene glycol dimethyl ether	323.15	98.2	0.04028	5.77812	4.58701	-3.2119	90.122	358	536.15	38.71	270.64	0.333	0.235	0.346
ethylene glycol dimethyl ether	373.15	21.27	0.01183	5.92198	3.0573	-4.43712	90.122	358	536.15	38.71	270.64	0.333	0.235	0.346
ethylene glycol dimethyl ether	373.15	22.19	0.0128	5.92198	3.09964	-4.35831	90.122	358	536.15	38.71	270.64	0.333	0.235	0.346
ethylene glycol dimethyl ether	373.15	45.16	0.02583	5.92198	3.81021	-3.65622	90.122	358	536.15	38.71	270.64	0.333	0.235	0.346
ethylene glycol dimethyl ether	373.15	79.6	0.04501	5.92198	4.37701	-3.10087	90.122	358	536.15	38.71	270.64	0.333	0.235	0.346
ethylene glycol dimethyl ether	373.15	97.3	0.05473	5.92198	4.5778	-2.90534	90.122	358	536.15	38.71	270.64	0.333	0.235	0.346
triethylene glycol	298.15	20.5	0.002096	5.6976	3.02042	-6.16772	150.175	558.15	769.5	34.56	443	0.339	0.239	0.769
triethylene glycol	298.15	46.17	0.00471	5.6976	3.83233	-5.35807	150.175	558.15	769.5	34.56	443	0.339	0.239	0.769
triethylene glycol	298.15	69.7	0.007076	5.6976	4.2442	-4.95105	150.175	558.15	769.5	34.56	443	0.339	0.239	0.769
triethylene glycol	298.15	100.6	0.01009	5.6976	4.61115	-4.59621	150.175	558.15	769.5	34.56	443	0.339	0.239	0.769
triethylene glycol	323.15	19.94	0.002502	5.77812	2.99273	-5.99066	150.175	558.15	769.5	34.56	443	0.339	0.239	0.769
triethylene glycol	323.15	44.56	0.005517	5.77812	3.79684	-5.19992	150.175	558.15	769.5	34.56	443	0.339	0.239	0.769
triethylene glycol	323.15	76.7	0.009398	5.77812	4.3399	-4.66726	150.175	558.15	769.5	34.56	443	0.339	0.239	0.769
triethylene glycol	323.15	104.1	0.01261	5.77812	4.64535	-4.37327	150.175	558.15	769.5	34.56	443	0.339	0.239	0.769
triethylene glycol	373.15	25.9	0.0046	5.92198	3.25424	-5.3817	150.175	558.15	769.5	34.56	443	0.339	0.239	0.769
triethylene glycol	373.15	45.74	0.00805	5.92198	3.82297	-4.82208	150.175	558.15	769.5	34.56	443	0.339	0.239	0.769
triethylene glycol	373.15	74.8	0.01296	5.92198	4.31482	-4.34589	150.175	558.15	769.5	34.56	443	0.339	0.239	0.769
triethylene glycol	373.15	99.7	0.01705	5.92198	4.60217	-4.07161	150.175	558.15	769.5	34.56	443	0.339	0.239	0.769
triethylene glycol monomethyl ether	298.15	17.59	0.003469	5.6976	2.86733	-5.66389	164.202	522.15	677	26.68	496	0.3311	0.235	0.825
triethylene glycol monomethyl ether	298.15	46.49	0.009193	5.6976	3.83924	-4.68931	164.202	522.15	677	26.68	496	0.3311	0.235	0.825
triethylene glycol monomethyl ether	298.15	68.3	0.01349	5.6976	4.22391	-4.30581	164.202	522.15	677	26.68	496	0.3311	0.235	0.825
triethylene glycol monomethyl ether	298.15	102.6	0.01993	5.6976	4.63084	-3.91553	164.202	522.15	677	26.68	496	0.3311	0.235	0.825
triethylene glycol monomethyl ether	323.15	16.6	0.004061	5.77812	2.8094	-5.50633	164.202	522.15	677	26.68	496	0.3311	0.235	0.825
triethylene glycol monomethyl ether	323.15	31.38	0.007623	5.77812	3.44617	-4.87659	164.202	522.15	677	26.68	496	0.3311	0.235	0.825
triethylene glycol monomethyl ether	323.15	66.8	0.01598	5.77812	4.2017	-4.13642	164.202	522.15	677	26.68	496	0.3311	0.235	0.825
triethylene glycol monomethyl ether	323.15	103.3	0.02447	5.77812	4.63764	-3.71031	164.202	522.15	677	26.68	496	0.3311	0.235	0.825
triethylene glycol monomethyl ether	373.15	18.05	0.00627	5.92198	2.89315	-5.07198	164.202	522.15	677	26.68	496	0.3311	0.235	0.825
triethylene glycol monomethyl ether	373.15	37.6	0.0128	5.92198	3.627	-4.35831	164.202	522.15	677	26.68	496	0.3311	0.235	0.825
triethylene glycol monomethyl ether	373.15	68.1	0.02303	5.92198	4.22098	-3.77096	164.202	522.15	677	26.68	496	0.3311	0.235	0.825
triethylene glycol monomethyl ether	373.15	103	0.03399	5.92198	4.63473	-3.38169	164.202	522.15	677	26.68	496	0.3311	0.235	0.825
n-decane	462.45	19.26	0.0251	6.13654	2.95813	-3.68489	142.285	447.2	617.7	21.1	561.35	0.2535	0.231	0.492
n-decane	462.45	29.54	0.0408	6.13654	3.38562	-3.19907	142.285	447.2	617.7	21.1	561.35	0.2535	0.231	0.492
n-decane	462.45	50.05	0.0678	6.13654	3.91311	-2.69119	142.285	447.2	617.7	21.1	561.35	0.2535	0.231	0.492
n-decane	462.45	100.92	0.1309	6.13654	4.61433	-2.03332	142.285	447.2	617.7	21.1	561.35	0.2535	0.231	0.492
n-decane	462.45	150.26	0.189	6.13654	5.0124	-1.66601	142.285	447.2	617.7	21.1	561.35	0.2535	0.231	0.492
n-decane	462.45	202.65	0.2406	6.13654	5.31148	-1.42462	142.285	447.2	617.7	21.1	561.35	0.2535	0.231	0.492
n-decane	462.45	255.24	0.2832	6.13654	5.5422	-1.2616	142.285	447.2	617.7	21.1	561.35	0.2535	0.231	0.492
n-decane	503.35	19.41	0.0289	6.22129	2.96599	-3.54391	142.285	447.2	617.7	21.1	561.35	0.2535	0.231	0.492
n-decane	503.35	32.89	0.0511	6.22129	3.49317	-2.97397	142.285	447.2	617.7	21.1	561.35	0.2535	0.231	0.492
n-decane	503.35	51.78	0.0818	6.22129	3.94695	-2.50348	142.285	447.2	617.7	21.1	561.35	0.2535	0.231	0.492
n-decane	503.35	101.22	0.155	6.22129	4.61733	-1.86433	142.285	447.2	617.7	21.1	561.35	0.2535	0.231	0.492
n-decane	503.35	151.48	0.2202	6.22129	5.02046	-1.51322	142.285	447.2	617.7	21.1	561.35	0.2535	0.231	0.492
n-decane	503.35	204.37	0.276	6.22129	5.31994	-1.28735	142.285	447.2	617.7	21.1	561.35	0.2535	0.231	0.492
n-decane	503.35	253.72	0.3324	6.22129	5.53622	-1.10142	142.285	447.2	617.7	21.1	561.35	0.2535	0.231	0.492
n-decane	542.95	19.61	0.0286	6.29702	2.97586	-3.55435	142.285	447.2	617.7	21.1	561.35	0.2535	0.231	0.492
n-decane	542.95	31.33	0.0533	6.29702	3.44457	-2.93182	142.285	447.2	617.7	21.1	561.35	0.2535	0.231	0.492
n-decane	542.95	49.45	0.0903	6.29702	3.90089	-2.40462	142.285	447.2	617.7	21.1	561.35	0.2535	0.231	0.492
n-decane	542.95	100.82	0.1799	6.29702	4.61332	-1.71535	142.285	447.2	617.7	21.1	561.35	0.2535	0.231	0.492
n-decane	542.95	151.18	0.2582	6.29702	5.01845	-1.35402	142.285	447.2	617.7	21.1	561.35	0.2535	0.231	0.492
n-decane	542.95	202.35	0.3249	6.29702	5.30998	-1.12424	142.285	447.2	617.7	21.1	561.35	0.2535	0.231	0.492
n-decane	542.95	255.14	0.3825	6.29702	5.5418	-0.961027	142.285	447.2	617.7	21.1	561.35	0.2535	0.231	0.492
n-decane	583.45	50.56	0.1059	6.36896	3.92318	-2.24526	142.285	447.2	617.7	21.1	561.35	0.2535	0.231	0.492
n-decane	583.45	101.02	0.222	6.36896	4.61533	-1.50508	142.285	447.2	617.7	21.1	561.35	0.2535	0.231	0.492
n-decane	583.45	152.09	0.3247	6.36896	5.02446	-1.12485	142.285	447.2	617.7	21.1	561.35	0.2535	0.231	0.492
n-decane	583.45	204.37	0.4098	6.36896	5.31994	-0.892086	142.285	447.2	617.7	21.1	561.35	0.2535	0.231	0.492
n-decane	583.45	246.93	0.5013	6.36896	5.5091	-0.690551	142.285	447.2	617.7	21.1	561.35	0.2535	0.231	0.492
methane	92.3	2.2	0.0018	4.52504	0.788457	-6.31997	16.043	111.67	190.56	45.99	98.6	0.1627	0.286	0.012
methane	92.3	3.1	0.0023	4.52504	1.1314	-6.07485	16.043	111.67	190.56	45.99	98.6	0.1627	0.286	0.012
methane	92.3	3.8	0.0031	4.52504	1.335	-5.77635	16.043	111.67	190.56	45.99	98.6	0.1627	0.286	0.012
methane	92.3	4.5	0.0035	4.52504	1.50408	-5.65499	16.043	111.67	190.56	45.99	98.6	0.1627	0.286	0.012
methane	92.3	5.2	0.004	4.52504	1.64866	-5.52146	16.043	111.67	190.56	45.99	98.6	0.1627	0.286	0.012
methane	92.3	5.9	0.0044	4.52504	1.77495	-5.42615	16.043	111.67	190.56	45.99	98.6	0.1627	0.286	0.012
methane	92.3	6.5	0.005	4.52504	1.8718	-5.29832	16.043	111.67	190.56	45.99	98.6	0.1627	0.286	0.012
methane	92.3	7.9	0.006	4.52504	2.06686	-5.116	16.043	111.67	190.56	45.99	98.6	0.1627	0.286	0.012
methane	92.3	11.4	0.0085	4.52504	2.43361	-4.76769	16.043	111.67	190.56	45.99	98.6	0.1627	0.286	0.012
methane	92.3	14.8	0.0113	4.52504	2.69463	-4.48295	16.043	111.67	190.56	45.99	98.6	0.1627	0.286	0.012
methane	92.3	18.3	0.014	4.52504	2.9069	-4.2687	16.043	111.67	190.56	45.99	98.6	0.1627	0.286	0.012
methane	92.3	21.8	0.0163	4.52504	3.08191	-4.11659	16.043	111.67	190.56	45.99	98.6	0.1627	0.286	0.012
methane	92.3	28.7	0.0209	4.52504	3.3569	-3.86801	16.043	111.67	190.56	45.99	98.6	0.1627	0.286	0.012
methane	92.3	35.6	0.0251	4.52504	3.57235	-3.68489	16.043	111.67	190.56	45.99	98.6	0.1627	0.286	0.012
methane	92.3	42.2	0.0293	4.52504	3.74242	-3.53017	16.043	111.67	190.56	45.99	98.6	0.1627	0.286	0.012
methane	92.3	56.3	0.0382	4.52504	4.03069	-3.26492	16.043	111.67	190.56	45.99	98.6	0.1627	0.286	0.012
methane	92.3	70.2	0.0461	4.52504	4.25135	-3.07694	16.043	111.67	190.56	45.99	98.6	0.1627	0.286	0.012
methane	92.3	104.2	0.0647	4.52504	4.64631	-2.73799	16.043	111.67	190.56	45.99	98.6	0.1627	0.286	0.012
methane	92.3	139.1	0.0826	4.52504	4.93519	-2.49375	16.043	111.67	190.56	45.99	98.6	0.1627	0.286	0.012
methane	92.3	174.7	0.0988	4.52504	5.16307	-2.31466	16.043	111.67	190.56	45.99	98.6	0.1627	0.286	0.012
methane	92.3	208.3	0.1134	4.52504	5.33898	-2.17683	16.043	111.67	190.56	45.99	98.6	0.1627	0.286	0.012
methane	92.3	278.7	0.1416	4.52504	5.63014	-1.95475	16.043	111.67	190.56	45.99	98.6	0.1627	0.286	0.012
methane	100	5.1	0.0041	4.60517	1.62924	-5.49677	16.043	111.67	190.56	45.99	98.6	0.1627	0.286	0.012
methane	100	6	0.005	4.60517	1.79176	-5.29832	16.043	111.67	190.56	45.99	98.6	0.1627	0.286	0.012
methane	100	6.7	0.0055	4.60517	1.90211	-5.20301	16.043	111.67	190.56	45.99	98.6	0.1627	0.286	0.012
methane	100	7.7	0.0063	4.60517	2.04122	-5.06721	16.043	111.67	190.56	45.99	98.6	0.1627	0.286	0.012
methane	100	11.2	0.0094	4.60517	2.41591	-4.66705	16.043	111.67	190.56	45.99	98.6	0.1627	0.286	0.012
methane	100	14	0.0116	4.60517	2.63906	-4.45675	16.043	111.67	190.56	45.99	98.6	0.1627	0.286	0.012
methane	100	16.7	0.014	4.60517	2.81541	-4.2687	16.043	111.67	190.56	45.99	98.6	0.1627	0.286	0.012
methane	100	19.6	0.0163	4.60517	2.97553	-4.11659	16.043	111.67	190.56	45.99	98.6	0.1627	0.286	0.012
methane	100	28.6	0.023	4.60517	3.35341	-3.77226	16.043	111.67	190.56	45.99	98.6	0.1627	0.286	0.012
methane	100	35.6	0.0283	4.60517	3.57235	-3.56489	16.043	111.67	190.56	45.99	98.6	0.1627	0.286	0.012
methane	100	42.3	0.0331	4.60517	3.74479	-3.40822	16.043	111.67	190.56	45.99	98.6	0.1627	0.286	0.012
methane	100	49.2	0.0388	4.60517	3.89589	-3.24934	16.043	111.67	190.56	45.99	98.6	0.1627	0.286	0.012
methane	100	56.3	0.0436	4.60517	4.03069	-3.1327	16.043	111.67	190.56	45.99	98.6	0.1627	0.286	0.012
methane	100	70.4	0.053	4.60517	4.25419	-2.93746	16.043	111.67	190.56	45.99	98.6	0.1627	0.286	0.012
methane	100	104.2	0.0753	4.60517	4.64631	-2.58628	16.043	111.67	190.56	45.99	98.6	0.1627	0.286	0.012
methane	100	139.4	0.0965	4.60517	4.93735	-2.33821	16.043	111.67	190.56	45.99	98.6	0.1627	0.286	0.012
methane	100	173.2	0.1162	4.60517	5.15445	-2.15244	16.043	111.67	190.56	45.99	98.6	0.1627	0.286	0.012
methane	100	209.1	0.1396	4.60517	5.34281	-1.96897	16.043	111.67	190.56	45.99	98.6	0.1627	0.286	0.012
methane	100	243.5	0.1579	4.60517	5.49512	-1.84579	16.043	111.67	190.56	45.99	98.6	0.1627	0.286	0.012
methane	100	277.1	0.1755	4.60517	5.62438	-1.74012	16.043	111.67	190.56	45.99	98.6	0.1627	0.286	0.012
methane	110	3.4	0.0021	4.70048	1.22378	-6.16582	16.043	111.67	190.56	45.99	98.6	0.1627	0.286	0.012
methane	110	4.5	0.0032	4.70048	1.50408	-5.7446	16.043	111.67	190.56	45.99	98.6	0.1627	0.286	0.012
methane	110	5.8	0.0046	4.70048	1.75786	-5.3817	16.043	111.67	190.56	45.99	98.6	0.1627	0.286	0.012
methane	110	7.8	0.0068	4.70048	2.05412	-4.99083	16.043	111.67	190.56	45.99	98.6	0.1627	0.286	0.012
methane	110	11.1	0.0096	4.70048	2.40695	-4.64599	16.043	111.67	190.56	45.99	98.6	0.1627	0.286	0.012
methane	110	14.9	0.0136	4.70048	2.70136	-4.29769	16.043	111.67	190.56	45.99	98.6	0.1627	0.286	0.012
methane	110	18.3	0.0165	4.70048	2.9069	-4.10439	16.043	111.67	190.56	45.99	98.6	0.1627	0.286	0.012
methane	110	21.8	0.0198	4.70048	3.08191	-3.92207	16.043	111.67	190.56	45.99	98.6	0.1627	0.286	0.012
methane	110	28.2	0.0252	4.70048	3.33932	-3.68091	16.043	111.67	190.56	45.99	98.6	0.1627	0.286	0.012
methane	110	35.6	0.0318	4.70048	3.57235	-3.44829	16.043	111.67	190.56	45.99	98.6	0.1627	0.286	0.012
methane	110	49.8	0.0442	4.70048	3.90801	-3.11903	16.043	111.67	190.56	45.99	98.6	0.1627	0.286	0.012
methane	110	63.7	0.0556	4.70048	4.15418	-2.88957	16.043	111.67	190.56	45.99	98.6	0.1627	0.286	0.012
methane	110	77.8	0.0672	4.70048	4.35414	-2.70008	16.043	111.67	190.56	45.99	98.6	0.1627	0.286	0.012
methane	110	90.7	0.078	4.70048	4.50756	-2.55105	16.043	111.67	190.56	45.99	98.6	0.1627	0.286	0.012
methane	110	139.7	0.1153	4.70048	4.9395	-2.16022	16.043	111.67	190.56	45.99	98.6	0.1627	0.286	0.012
methane	110	173.4	0.1417	4.70048	5.1556	-1.95404	16.043	111.67	190.56	45.99	98.6	0.1627	0.286	0.012
methane	110	208.6	0.1684	4.70048	5.34042	-1.78141	16.043	111.67	190.56	45.99	98.6	0.1627	0.286	0.012
methane	110	276.4	0.2164	4.70048	5.62185	-1.53063	16.043	111.67	190.56	45.99	98.6	0.1627	0.286	0.012
methane	120	7.9	0.0062	4.78749	2.06686	-5.08321	16.043	111.67	190.56	45.99	98.6	0.1627	0.286	0.012
methane	120	11.3	0.0101	4.78749	2.4248	-4.59522	16.043	111.67	190.56	45.99	98.6	0.1627	0.286	0.012
methane	120	15.1	0.0138	4.78749	2.71469	-4.28309	16.043	111.67	190.56	45.99	98.6	0.1627	0.286	0.012
methane	120	21.8	0.0206	4.78749	3.08191	-3.88246	16.043	111.67	190.56	45.99	98.6	0.1627	0.286	0.012
methane	120	35.8	0.0345	4.78749	3.57795	-3.3668	16.043	111.67	190.56	45.99	98.6	0.1627	0.286	0.012
methane	120	56.5	0.0549	4.78749	4.03424	-2.90224	16.043	111.67	190.56	45.99	98.6	0.1627	0.286	0.012
methane	120	72	0.0702	4.78749	4.27667	-2.65641	16.043	111.67	190.56	45.99	98.6	0.1627	0.286	0.012
methane	120	95.4	0.0942	4.78749	4.55808	-2.36234	16.043	111.67	190.56	45.99	98.6	0.1627	0.286	0.012
methane	120	122.2	0.1204	4.78749	4.80566	-2.11694	16.043	111.67	190.56	45.99	98.6	0.1627	0.286	0.012
methane	120	139.5	0.1362	4.78749	4.93806	-1.99363	16.043	111.67	190.56	45.99	98.6	0.1627	0.286	0.012
methane	120	175.3	0.171	4.78749	5.1665	-1.76609	16.043	111.67	190.56	45.99	98.6	0.1627	0.286	0.012
methane	120	209.4	0.2027	4.78749	5.34425	-1.59603	16.043	111.67	190.56	45.99	98.6	0.1627	0.286	0.012
methane	120	242.1	0.2332	4.78749	5.48935	-1.45586	16.043	111.67	190.56	45.99	98.6	0.1627	0.286	0.012
methane	120	278.2	0.2693	4.78749	5.62834	-1.31193	16.043	111.67	190.56	45.99	98.6	0.1627	0.286	0.012
methane	130	8.1	0.0053	4.86753	2.09186	-5.24005	16.043	111.67	190.56	45.99	98.6	0.1627	0.286	0.012
methane	130	14.8	0.0139	4.86753	2.69463	-4.27587	16.043	111.67	190.56	45.99	98.6	0.1627	0.286	0.012
methane	130	21.7	0.0212	4.86753	3.07731	-3.85375	16.043	111.67	190.56	45.99	98.6	0.1627	0.286	0.012
methane	130	28.7	0.0289	4.86753	3.3569	-3.54391	16.043	111.67	190.56	45.99	98.6	0.1627	0.286	0.012
methane	130	42	0.0444	4.86753	3.73767	-3.11452	16.043	111.67	190.56	45.99	98.6	0.1627	0.286	0.012
methane	130	56.6	0.0602	4.86753	4.03601	-2.81008	16.043	111.67	190.56	45.99	98.6	0.1627	0.286	0.012
methane	130	69.9	0.0748	4.86753	4.24707	-2.59294	16.043	111.67	190.56	45.99	98.6	0.1627	0.286	0.012
methane	130	97.5	0.107	4.86753	4.57985	-2.23493	16.043	111.67	190.56	45.99	98.6	0.1627	0.286	0.012
methane	130	124.9	0.1394	4.86753	4.82751	-1.97041	16.043	111.67	190.56	45.99	98.6	0.1627	0.286	0.012
methane	130	152.6	0.1719	4.86753	5.02782	-1.76084	16.043	111.67	190.56	45.99	98.6	0.1627	0.286	0.012
methane	130	209.7	0.2386	4.86753	5.34568	-1.43297	16.043	111.67	190.56	45.99	98.6	0.1627	0.286	0.012
methane	130	244.1	0.2834	4.86753	5.49758	-1.2609	16.043	111.67	190.56	45.99	98.6	0.1627	0.286	0.012
methane	130	276.3	0.3295	4.86753	5.62149	-1.11018	16.043	111.67	190.56	45.99	98.6	0.1627	0.286	0.012
methane	140	15.9	0.0124	4.94164	2.76632	-4.39006	16.043	111.67	190.56	45.99	98.6	0.1627	0.286	0.012
methane	140	18.5	0.0152	4.94164	2.91777	-4.18646	16.043	111.67	190.56	45.99	98.6	0.1627	0.286	0.012
methane	140	28.9	0.0285	4.94164	3.36384	-3.55785	16.043	111.67	190.56	45.99	98.6	0.1627	0.286	0.012
methane	140	42.6	0.0464	4.94164	3.75185	-3.07046	16.043	111.67	190.56	45.99	98.6	0.1627	0.286	0.012
methane	140	56.6	0.0635	4.94164	4.03601	-2.75672	16.043	111.67	190.56	45.99	98.6	0.1627	0.286	0.012
methane	140	83.3	0.0998	4.94164	4.42245	-2.30459	16.043	111.67	190.56	45.99	98.6	0.1627	0.286	0.012
methane	140	111.5	0.1386	4.94164	4.71402	-1.97616	16.043	111.67	190.56	45.99	98.6	0.1627	0.286	0.012
methane	140	139	0.178	4.94164	4.93447	-1.72597	16.043	111.67	190.56	45.99	98.6	0.1627	0.286	0.012
methane	140	172.8	0.2278	4.94164	5.15213	-1.47929	16.043	111.67	190.56	45.99	98.6	0.1627	0.286	0.012
methane	140	202.4	0.2746	4.94164	5.31025	-1.29244	16.043	111.67	190.56	45.99	98.6	0.1627	0.286	0.012
methane	140	211.7	0.2912	4.94164	5.35517	-1.23374	16.043	111.67	190.56	45.99	98.6	0.1627	0.286	0.012
methane	140	229.5	0.3242	4.94164	5.4359	-1.12639	16.043	111.67	190.56	45.99	98.6	0.1627	0.286	0.012
methane	140	258.3	0.3923	4.94164	5.55412	-0.935728	16.043	111.67	190.56	45.99	98.6	0.1627	0.286	0.012
methane	140	278.5	0.4751	4.94164	5.62942	-0.74423	16.043	111.67	190.56	45.99	98.6	0.1627	0.286	0.012
methane	150	15.5	0.0089	5.01064	2.74084	-4.7217	16.043	111.67	190.56	45.99	98.6	0.1627	0.286	0.012
methane	150	32.2	0.0325	5.01064	3.47197	-3.42652	16.043	111.67	190.56	45.99	98.6	0.1627	0.286	0.012
methane	150	42.6	0.0468	5.01064	3.75185	-3.06187	16.043	111.67	190.56	45.99	98.6	0.1627	0.286	0.012
methane	150	55.8	0.0657	5.01064	4.02177	-2.72266	16.043	111.67	190.56	45.99	98.6	0.1627	0.286	0.012
methane	150	70.1	0.0871	5.01064	4.24992	-2.4407	16.043	111.67	190.56	45.99	98.6	0.1627	0.286	0.012
methane	150	84.7	0.1102	5.01064	4.43912	-2.20546	16.043	111.67	190.56	45.99	98.6	0.1627	0.286	0.012
methane	150	97	0.1311	5.01064	4.57471	-2.03179	16.043	111.67	190.56	45.99	98.6	0.1627	0.286	0.012
methane	150	125.2	0.1784	5.01064	4.82991	-1.72373	16.043	111.67	190.56	45.99	98.6	0.1627	0.286	0.012
methane	150	153.8	0.2305	5.01064	5.03565	-1.4675	16.043	111.67	190.56	45.99	98.6	0.1627	0.286	0.012
methane	150	177.7	0.2782	5.01064	5.1801	-1.27941	16.043	111.67	190.56	45.99	98.6	0.1627	0.286	0.012
methane	150	202.1	0.3449	5.01064	5.30876	-1.0645	16.043	111.67	190.56	45.99	98.6	0.1627	0.286	0.012
methane	150	209	0.3695	5.01064	5.34233	-0.995605	16.043	111.67	190.56	45.99	98.6	0.1627	0.286	0.012
methane	150	215.9	0.3985	5.01064	5.37482	-0.920048	16.043	111.67	190.56	45.99	98.6	0.1627	0.286	0.012
methane	150	224.1	0.4708	5.01064	5.41209	-0.753322	16.043	111.67	190.56	45.99	98.6	0.1627	0.286	0.012
methane	159.2	24.3	0.0146	5.07016	3.19048	-4.22673	16.043	111.67	190.56	45.99	98.6	0.1627	0.286	0.012
methane	159.2	28.4	0.0204	5.07016	3.34639	-3.89222	16.043	111.67	190.56	45.99	98.6	0.1627	0.286	0.012
methane	159.2	36.8	0.0355	5.07016	3.6055	-3.33822	16.043	111.67	190.56	45.99	98.6	0.1627	0.286	0.012
methane	159.2	50.7	0.0582	5.07016	3.92593	-2.84387	16.043	111.67	190.56	45.99	98.6	0.1627	0.286	0.012
methane	159.2	62.6	0.0793	5.07016	4.13677	-2.53452	16.043	111.67	190.56	45.99	98.6	0.1627	0.286	0.012
methane	159.2	87.1	0.1231	5.07016	4.46706	-2.09476	16.043	111.67	190.56	45.99	98.6	0.1627	0.286	0.012
methane	159.2	104.3	0.1569	5.07016	4.64727	-1.85215	16.043	111.67	190.56	45.99	98.6	0.1627	0.286	0.012
methane	159.2	117.5	0.1838	5.07016	4.76644	-1.69391	16.043	111.67	190.56	45.99	98.6	0.1627	0.286	0.012
methane	159.2	127.9	0.2059	5.07016	4.85125	-1.58036	16.043	111.67	190.56	45.99	98.6	0.1627	0.286	0.012
methane	159.2	140.3	0.2364	5.07016	4.94378	-1.44223	16.043	111.67	190.56	45.99	98.6	0.1627	0.286	0.012
methane	159.2	152.7	0.2725	5.07016	5.02848	-1.30012	16.043	111.67	190.56	45.99	98.6	0.1627	0.286	0.012
methane	159.2	160.6	0.3006	5.07016	5.07892	-1.20197	16.043	111.67	190.56	45.99	98.6	0.1627	0.286	0.012
methane	159.2	166.4	0.3238	5.07016	5.11439	-1.12763	16.043	111.67	190.56	45.99	98.6	0.1627	0.286	0.012
methane	159.2	173.2	0.3629	5.07016	5.15445	-1.01363	16.043	111.67	190.56	45.99	98.6	0.1627	0.286	0.012
methane	170	37.4	0.0271	5.1358	3.62167	-3.60822	16.043	111.67	190.56	45.99	98.6	0.1627	0.286	0.012
methane	170	44.4	0.0405	5.1358	3.79324	-3.20645	16.043	111.67	190.56	45.99	98.6	0.1627	0.286	0.012
methane	170	57.6	0.0662	5.1358	4.05352	-2.71507	16.043	111.67	190.56	45.99	98.6	0.1627	0.286	0.012
methane	170	71	0.0949	5.1358	4.26268	-2.35493	16.043	111.67	190.56	45.99	98.6	0.1627	0.286	0.012
methane	170	85.6	0.1307	5.1358	4.44969	-2.03485	16.043	111.67	190.56	45.99	98.6	0.1627	0.286	0.012
methane	170	97.8	0.1617	5.1358	4.58292	-1.82201	16.043	111.67	190.56	45.99	98.6	0.1627	0.286	0.012
methane	170	111.4	0.2066	5.1358	4.71313	-1.57697	16.043	111.67	190.56	45.99	98.6	0.1627	0.286	0.012
methane	170	117.9	0.2275	5.1358	4.76984	-1.48061	16.043	111.67	190.56	45.99	98.6	0.1627	0.286	0.012
methane	170	125.8	0.2702	5.1358	4.83469	-1.30859	16.043	111.67	190.56	45.99	98.6	0.1627	0.286	0.012
methane	170	128.2	0.2933	5.1358	4.85359	-1.22656	16.043	111.67	190.56	45.99	98.6	0.1627	0.286	0.012
methane	180	47.6	0.0332	5.19296	3.86283	-3.40521	16.043	111.67	190.56	45.99	98.6	0.1627	0.286	0.012
methane	180	53	0.046	5.19296	3.97029	-3.07911	16.043	111.67	190.56	45.99	98.6	0.1627	0.286	0.012
methane	180	58	0.0589	5.19296	4.06044	-2.83191	16.043	111.67	190.56	45.99	98.6	0.1627	0.286	0.012
methane	180	61.9	0.07	5.19296	4.12552	-2.65926	16.043	111.67	190.56	45.99	98.6	0.1627	0.286	0.012
methane	180	67.3	0.0873	5.19296	4.20916	-2.4384	16.043	111.67	190.56	45.99	98.6	0.1627	0.286	0.012
methane	180	72.1	0.1023	5.19296	4.27805	-2.27985	16.043	111.67	190.56	45.99	98.6	0.1627	0.286	0.012
methane	180	77.7	0.1241	5.19296	4.35286	-2.08667	16.043	111.67	190.56	45.99	98.6	0.1627	0.286	0.012
methane	180	83.3	0.1517	5.19296	4.42245	-1.88585	16.043	111.67	190.56	45.99	98.6	0.1627	0.286	0.012
methane	180	86.7	0.181	5.19296	4.46245	-1.70926	16.043	111.67	190.56	45.99	98.6	0.1627	0.286	0.012
methane	108.13	35.85	0.028	4.68333	3.5794	-3.57555	16.043	111.67	190.56	45.99	98.6	0.1627	0.286	0.012
methane	108.13	41.79	0.0327	4.68333	3.73266	-3.42038	16.043	111.67	190.56	45.99	98.6	0.1627	0.286	0.012
methane	108.13	55.36	0.0435	4.68333	4.01386	-3.13499	16.043	111.67	190.56	45.99	98.6	0.1627	0.286	0.012
methane	108.13	69.29	0.0546	4.68333	4.2383	-2.90772	16.043	111.67	190.56	45.99	98.6	0.1627	0.286	0.012
methane	108.13	78.94	0.0622	4.68333	4.36869	-2.7774	16.043	111.67	190.56	45.99	98.6	0.1627	0.286	0.012
methane	108.13	85.7	0.0684	4.68333	4.45085	-2.68238	16.043	111.67	190.56	45.99	98.6	0.1627	0.286	0.012
methane	108.13	96.53	0.0762	4.68333	4.56985	-2.57439	16.043	111.67	190.56	45.99	98.6	0.1627	0.286	0.012
methane	108.13	137.89	0.1056	4.68333	4.92646	-2.2481	16.043	111.67	190.56	45.99	98.6	0.1627	0.286	0.012
methane	108.13	170.3	0.1345	4.68333	5.13756	-2.00619	16.043	111.67	190.56	45.99	98.6	0.1627	0.286	0.012
methane	108.13	204.74	0.1591	4.68333	5.32174	-1.83822	16.043	111.67	190.56	45.99	98.6	0.1627	0.286	0.012
methane	113.14	28.2	0.024	4.72863	3.33932	-3.7297	16.043	111.67	190.56	45.99	98.6	0.1627	0.286	0.012
methane	113.14	41.64	0.0352	4.72863	3.72906	-3.34671	16.043	111.67	190.56	45.99	98.6	0.1627	0.286	0.012
methane	113.14	55.3	0.0459	4.72863	4.01277	-3.08129	16.043	111.67	190.56	45.99	98.6	0.1627	0.286	0.012
methane	113.14	69.09	0.0594	4.72863	4.23541	-2.82346	16.043	111.67	190.56	45.99	98.6	0.1627	0.286	0.012
methane	113.14	85.91	0.0752	4.72863	4.4533	-2.5876	16.043	111.67	190.56	45.99	98.6	0.1627	0.286	0.012
methane	113.14	103.56	0.09	4.72863	4.64015	-2.40795	16.043	111.67	190.56	45.99	98.6	0.1627	0.286	0.012
methane	113.14	137.34	0.1189	4.72863	4.92246	-2.12947	16.043	111.67	190.56	45.99	98.6	0.1627	0.286	0.012
methane	113.14	172.71	0.1485	4.72863	5.15161	-1.90717	16.043	111.67	190.56	45.99	98.6	0.1627	0.286	0.012
methane	113.14	206.84	0.1792	4.72863	5.33195	-1.71925	16.043	111.67	190.56	45.99	98.6	0.1627	0.286	0.012
methane	113.14	246.14	0.2074	4.72863	5.5059	-1.57311	16.043	111.67	190.56	45.99	98.6	0.1627	0.286	0.012
methane	113.14	284.06	0.2335	4.72863	5.64919	-1.45457	16.043	111.67	190.56	45.99	98.6	0.1627	0.286	0.012
methane	118.19	41.71	0.0386	4.77229	3.73074	-3.2545	16.043	111.67	190.56	45.99	98.6	0.1627	0.286	0.012
methane	118.19	55.43	0.0518	4.77229	4.01512	-2.96037	16.043	111.67	190.56	45.99	98.6	0.1627	0.286	0.012
methane	118.19	69.22	0.0662	4.77229	4.23729	-2.71507	16.043	111.67	190.56	45.99	98.6	0.1627	0.286	0.012
methane	118.19	103.42	0.0975	4.77229	4.6388	-2.3279	16.043	111.67	190.56	45.99	98.6	0.1627	0.286	0.012
methane	118.19	138.24	0.1304	4.77229	4.92899	-2.03715	16.043	111.67	190.56	45.99	98.6	0.1627	0.286	0.012
methane	118.19	172.37	0.1611	4.77229	5.14964	-1.82573	16.043	111.67	190.56	45.99	98.6	0.1627	0.286	0.012
methane	118.19	206.5	0.1941	4.77229	5.3303	-1.63938	16.043	111.67	190.56	45.99	98.6	0.1627	0.286	0.012
methane	118.19	206.84	0.1925	4.77229	5.33195	-1.64766	16.043	111.67	190.56	45.99	98.6	0.1627	0.286	0.012
methane	123.05	45.16	0.0439	4.81259	3.81021	-3.12584	16.043	111.67	190.56	45.99	98.6	0.1627	0.286	0.012
methane	123.05	55.16	0.0554	4.81259	4.01024	-2.89318	16.043	111.67	190.56	45.99	98.6	0.1627	0.286	0.012
methane	123.05	58.95	0.0611	4.81259	4.07669	-2.79524	16.043	111.67	190.56	45.99	98.6	0.1627	0.286	0.012
methane	123.05	86.18	0.0841	4.81259	4.45644	-2.47575	16.043	111.67	190.56	45.99	98.6	0.1627	0.286	0.012
methane	123.05	103.42	0.1037	4.81259	4.6388	-2.26625	16.043	111.67	190.56	45.99	98.6	0.1627	0.286	0.012
methane	123.05	138.45	0.1411	4.81259	4.93051	-1.95829	16.043	111.67	190.56	45.99	98.6	0.1627	0.286	0.012
methane	123.05	138.58	0.1402	4.81259	4.93145	-1.96469	16.043	111.67	190.56	45.99	98.6	0.1627	0.286	0.012
methane	123.05	172.02	0.1724	4.81259	5.14761	-1.75794	16.043	111.67	190.56	45.99	98.6	0.1627	0.286	0.012
methane	123.05	206.15	0.2146	4.81259	5.3286	-1.53898	16.043	111.67	190.56	45.99	98.6	0.1627	0.286	0.012
methane	133.14	27.54	0.0268	4.8914	3.31564	-3.61935	16.043	111.67	190.56	45.99	98.6	0.1627	0.286	0.012
methane	133.14	35.51	0.0376	4.8914	3.56981	-3.28075	16.043	111.67	190.56	45.99	98.6	0.1627	0.286	0.012
methane	133.14	41.4	0.0436	4.8914	3.72328	-3.1327	16.043	111.67	190.56	45.99	98.6	0.1627	0.286	0.012
methane	133.14	55.19	0.0604	4.8914	4.01078	-2.80677	16.043	111.67	190.56	45.99	98.6	0.1627	0.286	0.012
methane	133.14	68.6	0.0738	4.8914	4.22829	-2.6064	16.043	111.67	190.56	45.99	98.6	0.1627	0.286	0.012
methane	133.14	69.53	0.0776	4.8914	4.24176	-2.55619	16.043	111.67	190.56	45.99	98.6	0.1627	0.286	0.012
methane	133.14	96.42	0.1068	4.8914	4.56871	-2.2368	16.043	111.67	190.56	45.99	98.6	0.1627	0.286	0.012
methane	133.14	137.55	0.1488	4.8914	4.92399	-1.90515	16.043	111.67	190.56	45.99	98.6	0.1627	0.286	0.012
methane	133.14	172.37	0.1972	4.8914	5.14964	-1.62354	16.043	111.67	190.56	45.99	98.6	0.1627	0.286	0.012
methane	133.14	207.39	0.2385	4.8914	5.3346	-1.43339	16.043	111.67	190.56	45.99	98.6	0.1627	0.286	0.012
methane	133.14	241.32	0.2959	4.8914	5.48612	-1.21773	16.043	111.67	190.56	45.99	98.6	0.1627	0.286	0.012
methane	133.14	275.8	0.3565	4.8914	5.61968	-1.03142	16.043	111.67	190.56	45.99	98.6	0.1627	0.286	0.012
methane	143.48	13.86	0.0079	4.9662	2.62901	-4.84089	16.043	111.67	190.56	45.99	98.6	0.1627	0.286	0.012
methane	143.48	34.51	0.0366	4.9662	3.54125	-3.30771	16.043	111.67	190.56	45.99	98.6	0.1627	0.286	0.012
methane	143.48	41.54	0.0461	4.9662	3.72666	-3.07694	16.043	111.67	190.56	45.99	98.6	0.1627	0.286	0.012
methane	143.48	55.26	0.0657	4.9662	4.01205	-2.72266	16.043	111.67	190.56	45.99	98.6	0.1627	0.286	0.012
methane	143.48	68.91	0.0842	4.9662	4.2328	-2.47456	16.043	111.67	190.56	45.99	98.6	0.1627	0.286	0.012
methane	143.48	82.74	0.1019	4.9662	4.4157	-2.28376	16.043	111.67	190.56	45.99	98.6	0.1627	0.286	0.012
methane	143.48	86.18	0.1067	4.9662	4.45644	-2.23773	16.043	111.67	190.56	45.99	98.6	0.1627	0.286	0.012
methane	143.48	103.42	0.1283	4.9662	4.6388	-2.05338	16.043	111.67	190.56	45.99	98.6	0.1627	0.286	0.012
methane	143.48	137.89	0.1794	4.9662	4.92646	-1.71814	16.043	111.67	190.56	45.99	98.6	0.1627	0.286	0.012
methane	143.48	172.37	0.2366	4.9662	5.14964	-1.44138	16.043	111.67	190.56	45.99	98.6	0.1627	0.286	0.012
methane	143.48	206.84	0.2983	4.9662	5.33195	-1.20966	16.043	111.67	190.56	45.99	98.6	0.1627	0.286	0.012
methane	143.48	224.08	0.3327	4.9662	5.412	-1.10051	16.043	111.67	190.56	45.99	98.6	0.1627	0.286	0.012
methane	143.48	241.32	0.3788	4.9662	5.48612	-0.970747	16.043	111.67	190.56	45.99	98.6	0.1627	0.286	0.012
methane	143.48	258.65	0.4608	4.9662	5.55548	-0.774791	16.043	111.67	190.56	45.99	98.6	0.1627	0.286	0.012
methane	143.48	263.03	0.4892	4.9662	5.57227	-0.714984	16.043	111.67	190.56	45.99	98.6	0.1627	0.286	0.012
methane	153.21	36.16	0.0357	5.03181	3.58795	-3.3326	16.043	111.67	190.56	45.99	98.6	0.1627	0.286	0.012
methane	153.21	52.37	0.0622	5.03181	3.95833	-2.7774	16.043	111.67	190.56	45.99	98.6	0.1627	0.286	0.012
methane	153.21	62.05	0.0744	5.03181	4.12794	-2.5983	16.043	111.67	190.56	45.99	98.6	0.1627	0.286	0.012
methane	153.21	63.74	0.0795	5.03181	4.15481	-2.532	16.043	111.67	190.56	45.99	98.6	0.1627	0.286	0.012
methane	153.21	75.91	0.0974	5.03181	4.32955	-2.32893	16.043	111.67	190.56	45.99	98.6	0.1627	0.286	0.012
methane	153.21	82.74	0.1067	5.03181	4.4157	-2.23773	16.043	111.67	190.56	45.99	98.6	0.1627	0.286	0.012
methane	153.21	89.63	0.1202	5.03181	4.49569	-2.1186	16.043	111.67	190.56	45.99	98.6	0.1627	0.286	0.012
methane	153.21	103.42	0.1417	5.03181	4.6388	-1.95404	16.043	111.67	190.56	45.99	98.6	0.1627	0.286	0.012
methane	153.21	117.21	0.1674	5.03181	4.76397	-1.78737	16.043	111.67	190.56	45.99	98.6	0.1627	0.286	0.012
methane	153.21	137.89	0.2071	5.03181	4.92646	-1.57455	16.043	111.67	190.56	45.99	98.6	0.1627	0.286	0.012
methane	153.21	155.13	0.2425	5.03181	5.04426	-1.41675	16.043	111.67	190.56	45.99	98.6	0.1627	0.286	0.012
methane	153.21	172.37	0.2843	5.03181	5.14964	-1.25773	16.043	111.67	190.56	45.99	98.6	0.1627	0.286	0.012
methane	153.21	190.99	0.3385	5.03181	5.25222	-1.08323	16.043	111.67	190.56	45.99	98.6	0.1627	0.286	0.012
methane	153.21	198.91	0.3773	5.03181	5.29285	-0.974715	16.043	111.67	190.56	45.99	98.6	0.1627	0.286	0.012
methane	153.21	202.71	0.3964	5.03181	5.31178	-0.925331	16.043	111.67	190.56	45.99	98.6	0.1627	0.286	0.012
methane	153.21	205.12	0.4131	5.03181	5.3236	-0.884066	16.043	111.67	190.56	45.99	98.6	0.1627	0.286	0.012
methane	153.21	207.19	0.4434	5.03181	5.33364	-0.813283	16.043	111.67	190.56	45.99	98.6	0.1627	0.286	0.012
methane	163.17	21.68	0.0063	5.09479	3.07639	-5.06721	16.043	111.67	190.56	45.99	98.6	0.1627	0.286	0.012
methane	163.17	24.44	0.0111	5.09479	3.19622	-4.50081	16.043	111.67	190.56	45.99	98.6	0.1627	0.286	0.012
methane	163.17	28.72	0.0188	5.09479	3.35759	-3.9739	16.043	111.67	190.56	45.99	98.6	0.1627	0.286	0.012
methane	163.17	40.4	0.0403	5.09479	3.69883	-3.2114	16.043	111.67	190.56	45.99	98.6	0.1627	0.286	0.012
methane	163.17	56.16	0.0688	5.09479	4.0282	-2.67655	16.043	111.67	190.56	45.99	98.6	0.1627	0.286	0.012
methane	163.17	69.95	0.097	5.09479	4.24778	-2.33304	16.043	111.67	190.56	45.99	98.6	0.1627	0.286	0.012
methane	163.17	83.74	0.1222	5.09479	4.42772	-2.1021	16.043	111.67	190.56	45.99	98.6	0.1627	0.286	0.012
methane	163.17	97.53	0.1495	5.09479	4.58016	-1.90046	16.043	111.67	190.56	45.99	98.6	0.1627	0.286	0.012
methane	163.17	111.32	0.1802	5.09479	4.71241	-1.71369	16.043	111.67	190.56	45.99	98.6	0.1627	0.286	0.012
methane	163.17	125.11	0.2155	5.09479	4.82919	-1.53479	16.043	111.67	190.56	45.99	98.6	0.1627	0.286	0.012
methane	163.17	138.2	0.2506	5.09479	4.9287	-1.3839	16.043	111.67	190.56	45.99	98.6	0.1627	0.286	0.012
methane	163.17	151.99	0.3095	5.09479	5.02381	-1.1728	16.043	111.67	190.56	45.99	98.6	0.1627	0.286	0.012
methane	163.17	155.44	0.3283	5.09479	5.04626	-1.11383	16.043	111.67	190.56	45.99	98.6	0.1627	0.286	0.012
methane	163.17	158.89	0.3661	5.09479	5.06821	-1.00485	16.043	111.67	190.56	45.99	98.6	0.1627	0.286	0.012
methane	163.17	159.58	0.38	5.09479	5.07255	-0.967584	16.043	111.67	190.56	45.99	98.6	0.1627	0.286	0.012
methane	173.25	30.64	0.0087	5.15474	3.42231	-4.74443	16.043	111.67	190.56	45.99	98.6	0.1627	0.286	0.012
methane	173.25	36.44	0.0196	5.15474	3.59567	-3.93223	16.043	111.67	190.56	45.99	98.6	0.1627	0.286	0.012
methane	173.25	42.37	0.0327	5.15474	3.74644	-3.42038	16.043	111.67	190.56	45.99	98.6	0.1627	0.286	0.012
methane	173.25	49.06	0.0442	5.15474	3.89304	-3.11903	16.043	111.67	190.56	45.99	98.6	0.1627	0.286	0.012
methane	173.25	55.33	0.059	5.15474	4.01332	-2.83022	16.043	111.67	190.56	45.99	98.6	0.1627	0.286	0.012
methane	173.25	62.05	0.0745	5.15474	4.12794	-2.59696	16.043	111.67	190.56	45.99	98.6	0.1627	0.286	0.012
methane	173.25	69.95	0.0973	5.15474	4.24778	-2.32996	16.043	111.67	190.56	45.99	98.6	0.1627	0.286	0.012
methane	173.25	83.74	0.1358	5.15474	4.42772	-1.99657	16.043	111.67	190.56	45.99	98.6	0.1627	0.286	0.012
methane	173.25	97.56	0.1685	5.15474	4.58047	-1.78082	16.043	111.67	190.56	45.99	98.6	0.1627	0.286	0.012
methane	173.25	103.42	0.1941	5.15474	4.6388	-1.63938	16.043	111.67	190.56	45.99	98.6	0.1627	0.286	0.012
methane	173.25	110.32	0.2272	5.15474	4.70339	-1.48192	16.043	111.67	190.56	45.99	98.6	0.1627	0.286	0.012
methane	173.25	114	0.2487	5.15474	4.7362	-1.39151	16.043	111.67	190.56	45.99	98.6	0.1627	0.286	0.012
methane	173.25	114.83	0.2623	5.15474	4.74345	-1.33827	16.043	111.67	190.56	45.99	98.6	0.1627	0.286	0.012
methane	183.12	39.16	0.0068	5.21014	3.66766	-4.99083	16.043	111.67	190.56	45.99	98.6	0.1627	0.286	0.012
methane	183.12	40.16	0.0107	5.21014	3.69287	-4.53751	16.043	111.67	190.56	45.99	98.6	0.1627	0.286	0.012
methane	183.12	41.99	0.0117	5.21014	3.73743	-4.44817	16.043	111.67	190.56	45.99	98.6	0.1627	0.286	0.012
methane	183.12	43.44	0.0173	5.21014	3.77138	-4.05705	16.043	111.67	190.56	45.99	98.6	0.1627	0.286	0.012
methane	183.12	44.88	0.0203	5.21014	3.80399	-3.89713	16.043	111.67	190.56	45.99	98.6	0.1627	0.286	0.012
methane	183.12	49.26	0.0328	5.21014	3.89711	-3.41733	16.043	111.67	190.56	45.99	98.6	0.1627	0.286	0.012
methane	183.12	56.19	0.0529	5.21014	4.02874	-2.93935	16.043	111.67	190.56	45.99	98.6	0.1627	0.286	0.012
methane	183.12	63.09	0.074	5.21014	4.14456	-2.60369	16.043	111.67	190.56	45.99	98.6	0.1627	0.286	0.012
methane	183.12	63.43	0.0734	5.21014	4.14994	-2.61183	16.043	111.67	190.56	45.99	98.6	0.1627	0.286	0.012
methane	183.12	69.02	0.0994	5.21014	4.2344	-2.3086	16.043	111.67	190.56	45.99	98.6	0.1627	0.286	0.012
methane	183.12	71.05	0.1084	5.21014	4.26338	-2.22193	16.043	111.67	190.56	45.99	98.6	0.1627	0.286	0.012
methane	183.12	73.42	0.1234	5.21014	4.2962	-2.09232	16.043	111.67	190.56	45.99	98.6	0.1627	0.286	0.012
methane	183.12	74.12	0.1269	5.21014	4.30569	-2.06436	16.043	111.67	190.56	45.99	98.6	0.1627	0.286	0.012
methane	183.12	74.33	0.1257	5.21014	4.30851	-2.07386	16.043	111.67	190.56	45.99	98.6	0.1627	0.286	0.012
methane	183.12	75.39	0.1487	5.21014	4.32267	-1.90582	16.043	111.67	190.56	45.99	98.6	0.1627	0.286	0.012
ethylene	114.15	185.9	0.0249	4.73751	5.22521	-3.69289	28.054	169.38	282.34	50.41	131	0.2142	0.281	0.086
ethylene	158.15	154.1	0.0533	5.06354	5.0376	-2.93182	28.054	169.38	282.34	50.41	131	0.2142	0.281	0.086
ethylene	158.15	299.1	0.0957	5.06354	5.70078	-2.34654	28.054	169.38	282.34	50.41	131	0.2142	0.281	0.086
ethylene	166.15	215.8	0.0786	5.11289	5.37435	-2.54338	28.054	169.38	282.34	50.41	131	0.2142	0.281	0.086
ethylene	175.15	172.4	0.0682	5.16564	5.14982	-2.68531	28.054	169.38	282.34	50.41	131	0.2142	0.281	0.086
ethylene	175.15	272.3	0.1123	5.16564	5.6069	-2.18658	28.054	169.38	282.34	50.41	131	0.2142	0.281	0.086
ethylene	189.55	118.6	0.0655	5.24465	4.77576	-2.72571	28.054	169.38	282.34	50.41	131	0.2142	0.281	0.086
ethylene	189.55	201.3	0.0998	5.24465	5.3048	-2.30459	28.054	169.38	282.34	50.41	131	0.2142	0.281	0.086
ethylene	205.15	48.5	0.0297	5.32374	3.88156	-3.51661	28.054	169.38	282.34	50.41	131	0.2142	0.281	0.086
ethylene	205.15	92.7	0.0596	5.32374	4.52937	-2.8201	28.054	169.38	282.34	50.41	131	0.2142	0.281	0.086
ethylene	205.15	185.8	0.1191	5.32374	5.22467	-2.12779	28.054	169.38	282.34	50.41	131	0.2142	0.281	0.086
ethylene	205.15	292.7	0.1843	5.32374	5.67915	-1.69119	28.054	169.38	282.34	50.41	131	0.2142	0.281	0.086
ethylene	220.15	46.3	0.0306	5.39431	3.83514	-3.48676	28.054	169.38	282.34	50.41	131	0.2142	0.281	0.086
ethylene	220.15	48.2	0.032	5.39431	3.87536	-3.44202	28.054	169.38	282.34	50.41	131	0.2142	0.281	0.086
ethylene	220.15	74.7	0.0535	5.39431	4.31348	-2.92807	28.054	169.38	282.34	50.41	131	0.2142	0.281	0.086
ethylene	220.15	92.7	0.0676	5.39431	4.52937	-2.69415	28.054	169.38	282.34	50.41	131	0.2142	0.281	0.086
ethylene	220.15	126.2	0.0954	5.39431	4.83787	-2.34968	28.054	169.38	282.34	50.41	131	0.2142	0.281	0.086
ethylene	220.15	146.3	0.1105	5.39431	4.98566	-2.20274	28.054	169.38	282.34	50.41	131	0.2142	0.281	0.086
ethylene	220.15	207.9	0.1594	5.39431	5.33706	-1.83634	28.054	169.38	282.34	50.41	131	0.2142	0.281	0.086
ethylene	220.15	274.3	0.2112	5.39431	5.61422	-1.55495	28.054	169.38	282.34	50.41	131	0.2142	0.281	0.086
ethylene	235.15	53.3	0.0327	5.46022	3.97594	-3.42038	28.054	169.38	282.34	50.41	131	0.2142	0.281	0.086
ethylene	235.15	84.3	0.0683	5.46022	4.43438	-2.68385	28.054	169.38	282.34	50.41	131	0.2142	0.281	0.086
ethylene	235.15	128.9	0.1116	5.46022	4.85904	-2.19283	28.054	169.38	282.34	50.41	131	0.2142	0.281	0.086
ethylene	235.15	136.7	0.1205	5.46022	4.91779	-2.11611	28.054	169.38	282.34	50.41	131	0.2142	0.281	0.086
ethylene	235.15	182.4	0.1662	5.46022	5.2062	-1.79456	28.054	169.38	282.34	50.41	131	0.2142	0.281	0.086
ethylene	235.15	203.3	0.1866	5.46022	5.31468	-1.67879	28.054	169.38	282.34	50.41	131	0.2142	0.281	0.086
ethylene	235.15	213.8	0.1979	5.46022	5.36504	-1.61999	28.054	169.38	282.34	50.41	131	0.2142	0.281	0.086
ethylene	235.15	254	0.2407	5.46022	5.53733	-1.4242	28.054	169.38	282.34	50.41	131	0.2142	0.281	0.086
ethylene	235.15	267.7	0.2554	5.46022	5.58987	-1.36492	28.054	169.38	282.34	50.41	131	0.2142	0.281	0.086
ethylene	247.15	51.8	0.0354	5.51	3.94739	-3.34104	28.054	169.38	282.34	50.41	131	0.2142	0.281	0.086
ethylene	247.15	76.9	0.0648	5.51	4.34251	-2.73645	28.054	169.38	282.34	50.41	131	0.2142	0.281	0.086
ethylene	247.15	91.2	0.0817	5.51	4.51305	-2.5047	28.054	169.38	282.34	50.41	131	0.2142	0.281	0.086
ethylene	247.15	124.3	0.1205	5.51	4.8227	-2.11611	28.054	169.38	282.34	50.41	131	0.2142	0.281	0.086
ethylene	247.15	143.6	0.1455	5.51	4.96703	-1.92758	28.054	169.38	282.34	50.41	131	0.2142	0.281	0.086
ethylene	247.15	151.3	0.1551	5.51	5.01926	-1.86369	28.054	169.38	282.34	50.41	131	0.2142	0.281	0.086
ethylene	247.15	189.2	0.2045	5.51	5.2428	-1.58719	28.054	169.38	282.34	50.41	131	0.2142	0.281	0.086
ethylene	247.15	237.5	0.2739	5.51	5.47017	-1.29499	28.054	169.38	282.34	50.41	131	0.2142	0.281	0.086
ethylene	247.15	267.2	0.3292	5.51	5.588	-1.11109	28.054	169.38	282.34	50.41	131	0.2142	0.281	0.086
ethylene	247.15	280.1	0.357	5.51	5.63515	-1.03002	28.054	169.38	282.34	50.41	131	0.2142	0.281	0.086
alpha-methylstyrene	303.15	6.89	0.00239	5.71423	1.93075	-6.03646	118.178	438	658.41	35.52	397.25	0.2975	0.258	0.357
alpha-methylstyrene	303.15	20.68	0.00655	5.71423	3.02936	-5.02829	118.178	438	658.41	35.52	397.25	0.2975	0.258	0.357
alpha-methylstyrene	303.15	34.47	0.0108	5.71423	3.54018	-4.52821	118.178	438	658.41	35.52	397.25	0.2975	0.258	0.357
alpha-methylstyrene	303.15	55.16	0.0171	5.71423	4.01019	-4.06868	118.178	438	658.41	35.52	397.25	0.2975	0.258	0.357
alpha-methylstyrene	303.15	68.95	0.0212	5.71423	4.23333	-3.85375	118.178	438	658.41	35.52	397.25	0.2975	0.258	0.357
alpha-methylstyrene	333.15	6.89	0.00284	5.80859	1.93075	-5.86395	118.178	438	658.41	35.52	397.25	0.2975	0.258	0.357
alpha-methylstyrene	333.15	20.68	0.00788	5.80859	3.02936	-4.84343	118.178	438	658.41	35.52	397.25	0.2975	0.258	0.357
alpha-methylstyrene	333.15	34.47	0.0129	5.80859	3.54018	-4.35053	118.178	438	658.41	35.52	397.25	0.2975	0.258	0.357
alpha-methylstyrene	333.15	55.16	0.0203	5.80859	4.01019	-3.89713	118.178	438	658.41	35.52	397.25	0.2975	0.258	0.357
alpha-methylstyrene	333.15	68.95	0.0254	5.80859	4.23333	-3.67301	118.178	438	658.41	35.52	397.25	0.2975	0.258	0.357
alpha-methylstyrene	373.15	6.89	0.00336	5.92198	1.93075	-5.69581	118.178	438	658.41	35.52	397.25	0.2975	0.258	0.357
alpha-methylstyrene	373.15	20.68	0.00945	5.92198	3.02936	-4.66174	118.178	438	658.41	35.52	397.25	0.2975	0.258	0.357
alpha-methylstyrene	373.15	34.47	0.0155	5.92198	3.54018	-4.16692	118.178	438	658.41	35.52	397.25	0.2975	0.258	0.357
alpha-methylstyrene	373.15	55.16	0.0247	5.92198	4.01019	-3.70095	118.178	438	658.41	35.52	397.25	0.2975	0.258	0.357
alpha-methylstyrene	373.15	68.95	0.0304	5.92198	4.23333	-3.49331	118.178	438	658.41	35.52	397.25	0.2975	0.258	0.357
cumene	333.15	6.89	0.00344	5.80859	1.93075	-5.67228	120.194	425.56	631	32.09	434	0.2769	0.265	0.327
cumene	333.15	20.68	0.0102	5.80859	3.02936	-4.58537	120.194	425.56	631	32.09	434	0.2769	0.265	0.327
cumene	333.15	34.47	0.0167	5.80859	3.54018	-4.09235	120.194	425.56	631	32.09	434	0.2769	0.265	0.327
cumene	333.15	55.16	0.026	5.80859	4.01019	-3.64966	120.194	425.56	631	32.09	434	0.2769	0.265	0.327
cumene	333.15	68.95	0.0324	5.80859	4.23333	-3.4296	120.194	425.56	631	32.09	434	0.2769	0.265	0.327
cumene	373.15	6.89	0.00415	5.92198	1.93075	-5.48465	120.194	425.56	631	32.09	434	0.2769	0.265	0.327
cumene	373.15	20.68	0.0125	5.92198	3.02936	-4.38203	120.194	425.56	631	32.09	434	0.2769	0.265	0.327
cumene	373.15	34.47	0.0205	5.92198	3.54018	-3.88733	120.194	425.56	631	32.09	434	0.2769	0.265	0.327
cumene	373.15	55.16	0.0327	5.92198	4.01019	-3.42038	120.194	425.56	631	32.09	434	0.2769	0.265	0.327
cumene	373.15	68.95	0.0397	5.92198	4.23333	-3.2264	120.194	425.56	631	32.09	434	0.2769	0.265	0.327
methanol	223.15	50	0.0049	5.40784	3.91202	-5.31852	32.042	337.8	512.64	80.97	118	0.2715	0.224	0.564
methanol	248.15	50	0.0059	5.51403	3.91202	-5.1328	32.042	337.8	512.64	80.97	118	0.2715	0.224	0.564
methanol	273.15	50	0.007	5.61002	3.91202	-4.96185	32.042	337.8	512.64	80.97	118	0.2715	0.224	0.564
1,4-dioxane	298.15	18.95	0.00345	5.6976	2.9418	-5.66938	88.106	374.3	587	52.08	238	0.3702	0.254	0.28
1,4-dioxane	298.15	65.85	0.01205	5.6976	4.18738	-4.41869	88.106	374.3	587	52.08	238	0.3702	0.254	0.28
1,4-dioxane	298.15	94.6	0.01707	5.6976	4.54966	-4.07043	88.106	374.3	587	52.08	238	0.3702	0.254	0.28
1,4-dioxane	323.15	28.6	0.00648	5.77812	3.35341	-5.03903	88.106	374.3	587	52.08	238	0.3702	0.254	0.28
1,4-dioxane	323.15	57.1	0.01297	5.77812	4.0448	-4.34512	88.106	374.3	587	52.08	238	0.3702	0.254	0.28
1,4-dioxane	323.15	99.4	0.02248	5.77812	4.59915	-3.79513	88.106	374.3	587	52.08	238	0.3702	0.254	0.28
1,4-dioxane	373.15	27.8	0.00896	5.92198	3.32504	-4.71499	88.106	374.3	587	52.08	238	0.3702	0.254	0.28
1,4-dioxane	373.15	63.8	0.02049	5.92198	4.15575	-3.88782	88.106	374.3	587	52.08	238	0.3702	0.254	0.28
1,4-dioxane	373.15	91.2	0.02914	5.92198	4.51305	-3.53564	88.106	374.3	587	52.08	238	0.3702	0.254	0.28
1-methyl-pyrrolidone-2	298.15	27.8	0.00387	5.6976	3.32504	-5.5545	99.133	475.2	721.6	45.2	310	0.3198	0.234	0.373
1-methyl-pyrrolidone-2	298.15	54.7	0.00778	5.6976	4.00186	-4.8562	99.133	475.2	721.6	45.2	310	0.3198	0.234	0.373
1-methyl-pyrrolidone-2	298.15	83.4	0.01164	5.6976	4.42365	-4.45331	99.133	475.2	721.6	45.2	310	0.3198	0.234	0.373
1-methyl-pyrrolidone-2	323.15	21.7	0.00372	5.77812	3.07731	-5.59403	99.133	475.2	721.6	45.2	310	0.3198	0.234	0.373
1-methyl-pyrrolidone-2	323.15	43.4	0.00739	5.77812	3.77046	-4.90763	99.133	475.2	721.6	45.2	310	0.3198	0.234	0.373
1-methyl-pyrrolidone-2	323.15	87.2	0.01459	5.77812	4.4682	-4.22742	99.133	475.2	721.6	45.2	310	0.3198	0.234	0.373
1-methyl-pyrrolidone-2	373.15	14.1	0.00335	5.92198	2.64617	-5.69879	99.133	475.2	721.6	45.2	310	0.3198	0.234	0.373
1-methyl-pyrrolidone-2	373.15	27.9	0.00663	5.92198	3.32863	-5.01615	99.133	475.2	721.6	45.2	310	0.3198	0.234	0.373
1-methyl-pyrrolidone-2	373.15	69.6	0.01661	5.92198	4.24276	-4.09775	99.133	475.2	721.6	45.2	310	0.3198	0.234	0.373
1-methyl-pyrrolidone-2	373.15	97.4	0.02297	5.92198	4.57883	-3.77357	99.133	475.2	721.6	45.2	310	0.3198	0.234	0.373
acetone	298.15	14.73	0.00418	5.6976	2.68989	-5.47744	58.08	329.3	508.2	47.02	209	0.2779	0.233	0.306
acetone	298.15	27.5	0.00787	5.6976	3.31419	-4.8447	58.08	329.3	508.2	47.02	209	0.2779	0.233	0.306
acetone	298.15	32.3	0.0091	5.6976	3.47507	-4.69948	58.08	329.3	508.2	47.02	209	0.2779	0.233	0.306
acetone	298.15	47.3	0.01321	5.6976	3.85651	-4.32678	58.08	329.3	508.2	47.02	209	0.2779	0.233	0.306
acetone	298.15	52.8	0.01494	5.6976	3.96651	-4.20371	58.08	329.3	508.2	47.02	209	0.2779	0.233	0.306
acetone	298.15	54.1	0.0152	5.6976	3.99083	-4.18646	58.08	329.3	508.2	47.02	209	0.2779	0.233	0.306
acetone	298.15	73.4	0.02091	5.6976	4.29592	-3.86753	58.08	329.3	508.2	47.02	209	0.2779	0.233	0.306
acetone	298.15	88.1	0.02455	5.6976	4.47847	-3.70704	58.08	329.3	508.2	47.02	209	0.2779	0.233	0.306
acetone	298.15	94.8	0.02657	5.6976	4.55177	-3.62797	58.08	329.3	508.2	47.02	209	0.2779	0.233	0.306
acetone	323.15	17.62	0.00589	5.77812	2.86903	-5.1345	58.08	329.3	508.2	47.02	209	0.2779	0.233	0.306
acetone	323.15	40.5	0.01378	5.77812	3.7013	-4.28454	58.08	329.3	508.2	47.02	209	0.2779	0.233	0.306
acetone	323.15	42.4	0.01435	5.77812	3.74715	-4.24401	58.08	329.3	508.2	47.02	209	0.2779	0.233	0.306
acetone	323.15	67	0.02286	5.77812	4.20469	-3.77837	58.08	329.3	508.2	47.02	209	0.2779	0.233	0.306
acetone	323.15	67.1	0.02258	5.77812	4.20618	-3.79069	58.08	329.3	508.2	47.02	209	0.2779	0.233	0.306
acetone	323.15	99.6	0.03371	5.77812	4.60116	-3.38996	58.08	329.3	508.2	47.02	209	0.2779	0.233	0.306
acetone	373.15	31.4	0.0137	5.92198	3.44681	-4.29036	58.08	329.3	508.2	47.02	209	0.2779	0.233	0.306
acetone	373.15	43.6	0.02107	5.92198	3.77506	-3.85991	58.08	329.3	508.2	47.02	209	0.2779	0.233	0.306
acetone	373.15	69.7	0.03236	5.92198	4.2442	-3.43083	58.08	329.3	508.2	47.02	209	0.2779	0.233	0.306
acetone	373.15	84.4	0.03914	5.92198	4.43557	-3.24061	58.08	329.3	508.2	47.02	209	0.2779	0.233	0.306
n,n-dimethylformamide	298.15	32.8	0.00473	5.6976	3.49043	-5.35383	73.095	426.15	649.6	55.59	261.8	0.2792	0.269	0.325
n,n-dimethylformamide	298.15	45.6	0.00671	5.6976	3.81991	-5.00416	73.095	426.15	649.6	55.59	261.8	0.2792	0.269	0.325
n,n-dimethylformamide	298.15	65.3	0.00942	5.6976	4.17899	-4.66492	73.095	426.15	649.6	55.59	261.8	0.2792	0.269	0.325
n,n-dimethylformamide	298.15	72.3	0.01035	5.6976	4.28082	-4.57077	73.095	426.15	649.6	55.59	261.8	0.2792	0.269	0.325
n,n-dimethylformamide	298.15	96.8	0.01361	5.6976	4.57265	-4.29695	73.095	426.15	649.6	55.59	261.8	0.2792	0.269	0.325
n,n-dimethylformamide	298.15	97.7	0.01406	5.6976	4.5819	-4.26442	73.095	426.15	649.6	55.59	261.8	0.2792	0.269	0.325
n,n-dimethylformamide	323.15	27.5	0.0049	5.77812	3.31419	-5.31852	73.095	426.15	649.6	55.59	261.8	0.2792	0.269	0.325
n,n-dimethylformamide	323.15	32.3	0.006	5.77812	3.47507	-5.116	73.095	426.15	649.6	55.59	261.8	0.2792	0.269	0.325
n,n-dimethylformamide	323.15	42.8	0.00758	5.77812	3.75654	-4.88224	73.095	426.15	649.6	55.59	261.8	0.2792	0.269	0.325
n,n-dimethylformamide	323.15	66.3	0.01185	5.77812	4.19419	-4.43543	73.095	426.15	649.6	55.59	261.8	0.2792	0.269	0.325
n,n-dimethylformamide	323.15	69.9	0.01206	5.77812	4.24707	-4.41786	73.095	426.15	649.6	55.59	261.8	0.2792	0.269	0.325
n,n-dimethylformamide	323.15	72.9	0.01263	5.77812	4.28909	-4.37168	73.095	426.15	649.6	55.59	261.8	0.2792	0.269	0.325
n,n-dimethylformamide	323.15	82.5	0.01416	5.77812	4.4128	-4.25733	73.095	426.15	649.6	55.59	261.8	0.2792	0.269	0.325
n,n-dimethylformamide	323.15	100.6	0.0176	5.77812	4.61115	-4.03986	73.095	426.15	649.6	55.59	261.8	0.2792	0.269	0.325
n,n-dimethylformamide	373.15	24.3	0.0061	5.92198	3.19048	-5.09947	73.095	426.15	649.6	55.59	261.8	0.2792	0.269	0.325
n,n-dimethylformamide	373.15	30.3	0.00756	5.92198	3.41115	-4.88488	73.095	426.15	649.6	55.59	261.8	0.2792	0.269	0.325
n,n-dimethylformamide	373.15	32.4	0.00812	5.92198	3.47816	-4.81343	73.095	426.15	649.6	55.59	261.8	0.2792	0.269	0.325
n,n-dimethylformamide	373.15	48.1	0.01184	5.92198	3.87328	-4.43627	73.095	426.15	649.6	55.59	261.8	0.2792	0.269	0.325
n,n-dimethylformamide	373.15	64.4	0.01615	5.92198	4.16511	-4.12584	73.095	426.15	649.6	55.59	261.8	0.2792	0.269	0.325
n,n-dimethylformamide	373.15	65	0.01585	5.92198	4.17439	-4.14459	73.095	426.15	649.6	55.59	261.8	0.2792	0.269	0.325
n,n-dimethylformamide	373.15	97.3	0.02409	5.92198	4.5778	-3.72596	73.095	426.15	649.6	55.59	261.8	0.2792	0.269	0.325
n-decane	293.15	23.7	0.01582	5.68068	3.16548	-4.14648	142.285	447.2	617.7	21.1	561.35	0.2535	0.231	0.492
n-decane	293.15	23.8	0.01579	5.68068	3.16969	-4.14838	142.285	447.2	617.7	21.1	561.35	0.2535	0.231	0.492
n-decane	293.15	103.5	0.06661	5.68068	4.63957	-2.7089	142.285	447.2	617.7	21.1	561.35	0.2535	0.231	0.492
n-decane	323.15	28.2	0.02222	5.77812	3.33932	-3.80676	142.285	447.2	617.7	21.1	561.35	0.2535	0.231	0.492
n-decane	323.15	56.4	0.0436	5.77812	4.03247	-3.1327	142.285	447.2	617.7	21.1	561.35	0.2535	0.231	0.492
n-decane	323.15	94.2	0.07044	5.77812	4.54542	-2.65299	142.285	447.2	617.7	21.1	561.35	0.2535	0.231	0.492
n-decane	373.15	20.4	0.02039	5.92198	3.01553	-3.89271	142.285	447.2	617.7	21.1	561.35	0.2535	0.231	0.492
n-decane	373.15	46.9	0.04618	5.92198	3.84802	-3.07521	142.285	447.2	617.7	21.1	561.35	0.2535	0.231	0.492
n-decane	373.15	94	0.08845	5.92198	4.54329	-2.42532	142.285	447.2	617.7	21.1	561.35	0.2535	0.231	0.492
n-hexane	298.15	15.3	0.01076	5.6976	2.72785	-4.53192	86.177	341.86	507.6	30.25	371	0.2323	0.266	0.301
n-hexane	298.15	16.2	0.01135	5.6976	2.78501	-4.47854	86.177	341.86	507.6	30.25	371	0.2323	0.266	0.301
n-hexane	298.15	19.2	0.01338	5.6976	2.95491	-4.31399	86.177	341.86	507.6	30.25	371	0.2323	0.266	0.301
n-hexane	298.15	26.1	0.01832	5.6976	3.26194	-3.99976	86.177	341.86	507.6	30.25	371	0.2323	0.266	0.301
n-hexane	298.15	37.9	0.02641	5.6976	3.63495	-3.63401	86.177	341.86	507.6	30.25	371	0.2323	0.266	0.301
n-hexane	298.15	42.9	0.02907	5.6976	3.75887	-3.53805	86.177	341.86	507.6	30.25	371	0.2323	0.266	0.301
n-hexane	298.15	60	0.04113	5.6976	4.09434	-3.19102	86.177	341.86	507.6	30.25	371	0.2323	0.266	0.301
n-hexane	298.15	80.7	0.05467	5.6976	4.39074	-2.90644	86.177	341.86	507.6	30.25	371	0.2323	0.266	0.301
n-hexane	298.15	83.1	0.0562	5.6976	4.42004	-2.87884	86.177	341.86	507.6	30.25	371	0.2323	0.266	0.301
n-hexane	298.15	91.9	0.06117	5.6976	4.5207	-2.7941	86.177	341.86	507.6	30.25	371	0.2323	0.266	0.301
n-hexane	323.15	13.8	0.01075	5.77812	2.62467	-4.53285	86.177	341.86	507.6	30.25	371	0.2323	0.266	0.301
n-hexane	323.15	20	0.01532	5.77812	2.99573	-4.1786	86.177	341.86	507.6	30.25	371	0.2323	0.266	0.301
n-hexane	323.15	52.8	0.04182	5.77812	3.96651	-3.17438	86.177	341.86	507.6	30.25	371	0.2323	0.266	0.301
n-hexane	323.15	59.2	0.04555	5.77812	4.08092	-3.08894	86.177	341.86	507.6	30.25	371	0.2323	0.266	0.301
n-hexane	323.15	74.4	0.05711	5.77812	4.30946	-2.86278	86.177	341.86	507.6	30.25	371	0.2323	0.266	0.301
n-hexane	323.15	82.6	0.06315	5.77812	4.41401	-2.76224	86.177	341.86	507.6	30.25	371	0.2323	0.266	0.301
n-hexane	323.15	88.2	0.06757	5.77812	4.47961	-2.69459	86.177	341.86	507.6	30.25	371	0.2323	0.266	0.301
n-hexane	373.15	20.5	0.01909	5.92198	3.02042	-3.95859	86.177	341.86	507.6	30.25	371	0.2323	0.266	0.301
n-hexane	373.15	20.8	0.01913	5.92198	3.03495	-3.9565	86.177	341.86	507.6	30.25	371	0.2323	0.266	0.301
n-hexane	373.15	25.2	0.024	5.92198	3.22684	-3.7297	86.177	341.86	507.6	30.25	371	0.2323	0.266	0.301
n-hexane	373.15	40.3	0.03998	5.92198	3.69635	-3.21938	86.177	341.86	507.6	30.25	371	0.2323	0.266	0.301
n-hexane	373.15	66.2	0.06514	5.92198	4.19268	-2.73122	86.177	341.86	507.6	30.25	371	0.2323	0.266	0.301
n-hexane	373.15	81.8	0.08102	5.92198	4.40428	-2.51306	86.177	341.86	507.6	30.25	371	0.2323	0.266	0.301
n-hexane	373.15	98.1	0.09388	5.92198	4.58599	-2.36574	86.177	341.86	507.6	30.25	371	0.2323	0.266	0.301
n-octane	298.15	28.9	0.01961	5.6976	3.36384	-3.93172	114.231	398.77	568.7	24.9	486	0.235	0.256	0.4
n-octane	298.15	69.1	0.04472	5.6976	4.23555	-3.10733	114.231	398.77	568.7	24.9	486	0.235	0.256	0.4
n-octane	298.15	108.9	0.06806	5.6976	4.69043	-2.68737	114.231	398.77	568.7	24.9	486	0.235	0.256	0.4
n-octane	298.15	147.7	0.09073	5.6976	4.99518	-2.39987	114.231	398.77	568.7	24.9	486	0.235	0.256	0.4
n-octane	323.15	24	0.01861	5.77812	3.17805	-3.98406	114.231	398.77	568.7	24.9	486	0.235	0.256	0.4
n-octane	323.15	63.6	0.04841	5.77812	4.15261	-3.02805	114.231	398.77	568.7	24.9	486	0.235	0.256	0.4
n-octane	323.15	103.9	0.076	5.77812	4.64343	-2.57702	114.231	398.77	568.7	24.9	486	0.235	0.256	0.4
n-octane	323.15	143.7	0.1022	5.77812	4.96773	-2.28082	114.231	398.77	568.7	24.9	486	0.235	0.256	0.4
n-octane	373.15	30.5	0.0286	5.92198	3.41773	-3.55435	114.231	398.77	568.7	24.9	486	0.235	0.256	0.4
n-octane	373.15	70.1	0.06582	5.92198	4.24992	-2.72083	114.231	398.77	568.7	24.9	486	0.235	0.256	0.4
n-octane	373.15	115.1	0.10491	5.92198	4.7458	-2.25465	114.231	398.77	568.7	24.9	486	0.235	0.256	0.4
n-octane	373.15	152.7	0.13701	5.92198	5.02848	-1.9877	114.231	398.77	568.7	24.9	486	0.235	0.256	0.4
toluene	298.15	8.74	0.002709	5.6976	2.16791	-5.91118	92.141	383.75	591.75	41.08	316	0.2916	0.264	0.264
toluene	298.15	14	0.004362	5.6976	2.63906	-5.43482	92.141	383.75	591.75	41.08	316	0.2916	0.264	0.264
toluene	298.15	18.3	0.005708	5.6976	2.9069	-5.16589	92.141	383.75	591.75	41.08	316	0.2916	0.264	0.264
toluene	298.15	42.7	0.0132	5.6976	3.7542	-4.32754	92.141	383.75	591.75	41.08	316	0.2916	0.264	0.264
toluene	298.15	50.2	0.0155	5.6976	3.91602	-4.16692	92.141	383.75	591.75	41.08	316	0.2916	0.264	0.264
toluene	298.15	55.3	0.01689	5.6976	4.01277	-4.08103	92.141	383.75	591.75	41.08	316	0.2916	0.264	0.264
toluene	298.15	70.1	0.02138	5.6976	4.24992	-3.8453	92.141	383.75	591.75	41.08	316	0.2916	0.264	0.264
toluene	298.15	76	0.02322	5.6976	4.33073	-3.76274	92.141	383.75	591.75	41.08	316	0.2916	0.264	0.264
toluene	298.15	96.3	0.02993	5.6976	4.56747	-3.50889	92.141	383.75	591.75	41.08	316	0.2916	0.264	0.264
toluene	298.15	101.2	0.0303	5.6976	4.6171	-3.49661	92.141	383.75	591.75	41.08	316	0.2916	0.264	0.264
toluene	323.15	10.2	0.003724	5.77812	2.32239	-5.59296	92.141	383.75	591.75	41.08	316	0.2916	0.264	0.264
toluene	323.15	19.2	0.007242	5.77812	2.95491	-4.92786	92.141	383.75	591.75	41.08	316	0.2916	0.264	0.264
toluene	323.15	22.3	0.008248	5.77812	3.10459	-4.79778	92.141	383.75	591.75	41.08	316	0.2916	0.264	0.264
toluene	323.15	39.4	0.0144	5.77812	3.67377	-4.24053	92.141	383.75	591.75	41.08	316	0.2916	0.264	0.264
toluene	323.15	48.5	0.0182	5.77812	3.88156	-4.00633	92.141	383.75	591.75	41.08	316	0.2916	0.264	0.264
toluene	323.15	64	0.02319	5.77812	4.15888	-3.76403	92.141	383.75	591.75	41.08	316	0.2916	0.264	0.264
toluene	323.15	91.5	0.03318	5.77812	4.51634	-3.40581	92.141	383.75	591.75	41.08	316	0.2916	0.264	0.264
toluene	323.15	98.8	0.03601	5.77812	4.5931	-3.32396	92.141	383.75	591.75	41.08	316	0.2916	0.264	0.264
toluene	373.15	9.81	0.004544	5.92198	2.2834	-5.39395	92.141	383.75	591.75	41.08	316	0.2916	0.264	0.264
toluene	373.15	21.9	0.01057	5.92198	3.08649	-4.54974	92.141	383.75	591.75	41.08	316	0.2916	0.264	0.264
toluene	373.15	23.6	0.01138	5.92198	3.16125	-4.4759	92.141	383.75	591.75	41.08	316	0.2916	0.264	0.264
toluene	373.15	57	0.02748	5.92198	4.04305	-3.5943	92.141	383.75	591.75	41.08	316	0.2916	0.264	0.264
toluene	373.15	91.1	0.04384	5.92198	4.51196	-3.12721	92.141	383.75	591.75	41.08	316	0.2916	0.264	0.264
toluene	373.15	94.7	0.04489	5.92198	4.55071	-3.10354	92.141	383.75	591.75	41.08	316	0.2916	0.264	0.264
toluene	373.15	97.9	0.0471	5.92198	4.58395	-3.05548	92.141	383.75	591.75	41.08	316	0.2916	0.264	0.264
1,4-diethylbenzene	308.15	67.13	0.02808	5.73059	4.20658	-3.5727	134.221	456.94	657.9	28.03	504.89	0.2658	0.259	0.403
1,4-diethylbenzene	308.15	124.92	0.05078	5.73059	4.82765	-2.98025	134.221	456.94	657.9	28.03	504.89	0.2658	0.259	0.403
1,4-diethylbenzene	313.15	65.03	0.02808	5.74668	4.17485	-3.5727	134.221	456.94	657.9	28.03	504.89	0.2658	0.259	0.403
1,4-diethylbenzene	313.15	120.97	0.05078	5.74668	4.79551	-2.98025	134.221	456.94	657.9	28.03	504.89	0.2658	0.259	0.403
1,4-diethylbenzene	323.15	68.08	0.02808	5.77812	4.22065	-3.5727	134.221	456.94	657.9	28.03	504.89	0.2658	0.259	0.403
1,4-diethylbenzene	323.15	113.65	0.05078	5.77812	4.73314	-2.98025	134.221	456.94	657.9	28.03	504.89	0.2658	0.259	0.403
1,4-diethylbenzene	333.15	57.6	0.02808	5.80859	4.05361	-3.5727	134.221	456.94	657.9	28.03	504.89	0.2658	0.259	0.403
1,4-diethylbenzene	333.15	106.92	0.05078	5.80859	4.6721	-2.98025	134.221	456.94	657.9	28.03	504.89	0.2658	0.259	0.403
1,4-diethylbenzene	343.15	54.5	0.02808	5.83817	3.99824	-3.5727	134.221	456.94	657.9	28.03	504.89	0.2658	0.259	0.403
1,4-diethylbenzene	343.15	100.98	0.05078	5.83817	4.61491	-2.98025	134.221	456.94	657.9	28.03	504.89	0.2658	0.259	0.403
1,4-diethylbenzene	353.15	51.66	0.02808	5.86689	3.94471	-3.5727	134.221	456.94	657.9	28.03	504.89	0.2658	0.259	0.403
1,4-diethylbenzene	353.15	95.59	0.05078	5.86689	4.56011	-2.98025	134.221	456.94	657.9	28.03	504.89	0.2658	0.259	0.403
1,4-diethylbenzene	353.15	147.75	0.07567	5.86689	4.99554	-2.58137	134.221	456.94	657.9	28.03	504.89	0.2658	0.259	0.403
1,4-diethylbenzene	363.15	48.98	0.02808	5.89482	3.8914	-3.5727	134.221	456.94	657.9	28.03	504.89	0.2658	0.259	0.403
1,4-diethylbenzene	363.15	90.62	0.05078	5.89482	4.50664	-2.98025	134.221	456.94	657.9	28.03	504.89	0.2658	0.259	0.403
1,4-diethylbenzene	363.15	140	0.07567	5.89482	4.94166	-2.58137	134.221	456.94	657.9	28.03	504.89	0.2658	0.259	0.403
1,4-diethylbenzene	373.15	46.61	0.02808	5.92198	3.84192	-3.5727	134.221	456.94	657.9	28.03	504.89	0.2658	0.259	0.403
1,4-diethylbenzene	373.15	86.02	0.05078	5.92198	4.45463	-2.98025	134.221	456.94	657.9	28.03	504.89	0.2658	0.259	0.403
1,4-diethylbenzene	373.15	132.92	0.07567	5.92198	4.88971	-2.58137	134.221	456.94	657.9	28.03	504.89	0.2658	0.259	0.403
1,4-diethylbenzene	383.15	44.35	0.02808	5.94843	3.79203	-3.5727	134.221	456.94	657.9	28.03	504.89	0.2658	0.259	0.403
1,4-diethylbenzene	383.15	81.83	0.05078	5.94843	4.40459	-2.98025	134.221	456.94	657.9	28.03	504.89	0.2658	0.259	0.403
1,4-diethylbenzene	383.15	126.23	0.07567	5.94843	4.83814	-2.58137	134.221	456.94	657.9	28.03	504.89	0.2658	0.259	0.403
1,4-diethylbenzene	393.15	42.24	0.02808	5.97419	3.74329	-3.5727	134.221	456.94	657.9	28.03	504.89	0.2658	0.259	0.403
1,4-diethylbenzene	393.15	77.9	0.05078	5.97419	4.35546	-2.98025	134.221	456.94	657.9	28.03	504.89	0.2658	0.259	0.403
1,4-diethylbenzene	393.15	120.08	0.07567	5.97419	4.78814	-2.58137	134.221	456.94	657.9	28.03	504.89	0.2658	0.259	0.403
1,4-diethylbenzene	403.15	40.31	0.02808	5.99931	3.6965	-3.5727	134.221	456.94	657.9	28.03	504.89	0.2658	0.259	0.403
1,4-diethylbenzene	403.15	74.12	0.05078	5.99931	4.30574	-2.98025	134.221	456.94	657.9	28.03	504.89	0.2658	0.259	0.403
1,4-diethylbenzene	403.15	114.09	0.07567	5.99931	4.73701	-2.58137	134.221	456.94	657.9	28.03	504.89	0.2658	0.259	0.403
1,4-diethylbenzene	413.15	38.59	0.02808	6.02381	3.65298	-3.5727	134.221	456.94	657.9	28.03	504.89	0.2658	0.259	0.403
1,4-diethylbenzene	413.15	42.04	0.03046	6.02381	3.73871	-3.49134	134.221	456.94	657.9	28.03	504.89	0.2658	0.259	0.403
1,4-diethylbenzene	413.15	70.97	0.05078	6.02381	4.26221	-2.98025	134.221	456.94	657.9	28.03	504.89	0.2658	0.259	0.403
1,4-diethylbenzene	413.15	109.02	0.07567	6.02381	4.69151	-2.58137	134.221	456.94	657.9	28.03	504.89	0.2658	0.259	0.403
1,4-diethylbenzene	413.15	148.75	0.1	6.02381	5.00223	-2.30259	134.221	456.94	657.9	28.03	504.89	0.2658	0.259	0.403
1,4-diethylbenzene	423.15	37	0.02808	6.04773	3.61083	-3.5727	134.221	456.94	657.9	28.03	504.89	0.2658	0.259	0.403
1,4-diethylbenzene	423.15	67.86	0.05078	6.04773	4.21751	-2.98025	134.221	456.94	657.9	28.03	504.89	0.2658	0.259	0.403
1,4-diethylbenzene	423.15	104.06	0.07567	6.04773	4.64498	-2.58137	134.221	456.94	657.9	28.03	504.89	0.2658	0.259	0.403
1,4-diethylbenzene	423.15	203.93	0.1	6.04773	5.31778	-2.30259	134.221	456.94	657.9	28.03	504.89	0.2658	0.259	0.403
1,4-diethylbenzene	433.15	35.45	0.02808	6.07108	3.56799	-3.5727	134.221	456.94	657.9	28.03	504.89	0.2658	0.259	0.403
1,4-diethylbenzene	433.15	38.6	0.03046	6.07108	3.65333	-3.49134	134.221	456.94	657.9	28.03	504.89	0.2658	0.259	0.403
1,4-diethylbenzene	433.15	65.07	0.05078	6.07108	4.17549	-2.98025	134.221	456.94	657.9	28.03	504.89	0.2658	0.259	0.403
1,4-diethylbenzene	433.15	99.46	0.07567	6.07108	4.59971	-2.58137	134.221	456.94	657.9	28.03	504.89	0.2658	0.259	0.403
1,4-diethylbenzene	433.15	135.45	0.1	6.07108	4.90862	-2.30259	134.221	456.94	657.9	28.03	504.89	0.2658	0.259	0.403
1,4-diethylbenzene	443.15	34.07	0.02808	6.09391	3.52852	-3.5727	134.221	456.94	657.9	28.03	504.89	0.2658	0.259	0.403
1,4-diethylbenzene	443.15	62.18	0.05078	6.09391	4.13008	-2.98025	134.221	456.94	657.9	28.03	504.89	0.2658	0.259	0.403
1,4-diethylbenzene	443.15	95.17	0.07567	6.09391	4.5557	-2.58137	134.221	456.94	657.9	28.03	504.89	0.2658	0.259	0.403
1,4-diethylbenzene	443.15	129.46	0.1	6.09391	4.86338	-2.30259	134.221	456.94	657.9	28.03	504.89	0.2658	0.259	0.403
1,4-diethylbenzene	453.15	32.83	0.02808	6.11622	3.4912	-3.5727	134.221	456.94	657.9	28.03	504.89	0.2658	0.259	0.403
1,4-diethylbenzene	453.15	35.67	0.03046	6.11622	3.5742	-3.49134	134.221	456.94	657.9	28.03	504.89	0.2658	0.259	0.403
1,4-diethylbenzene	453.15	59.67	0.05078	6.11622	4.08888	-2.98025	134.221	456.94	657.9	28.03	504.89	0.2658	0.259	0.403
1,4-diethylbenzene	453.15	91.1	0.07567	6.11622	4.51195	-2.58137	134.221	456.94	657.9	28.03	504.89	0.2658	0.259	0.403
1,4-diethylbenzene	453.15	123.77	0.1	6.11622	4.81845	-2.30259	134.221	456.94	657.9	28.03	504.89	0.2658	0.259	0.403
1,4-diethylbenzene	463.15	31.66	0.02808	6.13805	3.45506	-3.5727	134.221	456.94	657.9	28.03	504.89	0.2658	0.259	0.403
1,4-diethylbenzene	463.15	57.29	0.05078	6.13805	4.04808	-2.98025	134.221	456.94	657.9	28.03	504.89	0.2658	0.259	0.403
1,4-diethylbenzene	463.15	87.33	0.07567	6.13805	4.46975	-2.58137	134.221	456.94	657.9	28.03	504.89	0.2658	0.259	0.403
1,4-diethylbenzene	463.15	118.46	0.1	6.13805	4.77461	-2.30259	134.221	456.94	657.9	28.03	504.89	0.2658	0.259	0.403
1,4-diethylbenzene	473.15	30.62	0.02808	6.15941	3.42163	-3.5727	134.221	456.94	657.9	28.03	504.89	0.2658	0.259	0.403
1,4-diethylbenzene	473.15	33.18	0.03046	6.15941	3.50207	-3.49134	134.221	456.94	657.9	28.03	504.89	0.2658	0.259	0.403
1,4-diethylbenzene	473.15	55.08	0.05078	6.15941	4.00881	-2.98025	134.221	456.94	657.9	28.03	504.89	0.2658	0.259	0.403
1,4-diethylbenzene	473.15	84	0.07567	6.15941	4.43087	-2.58137	134.221	456.94	657.9	28.03	504.89	0.2658	0.259	0.403
1,4-diethylbenzene	473.15	113.51	0.1	6.15941	4.73186	-2.30259	134.221	456.94	657.9	28.03	504.89	0.2658	0.259	0.403
1,4-diethylbenzene	473.15	147.38	0.12688	6.15941	4.99301	-2.06451	134.221	456.94	657.9	28.03	504.89	0.2658	0.259	0.403
1,4-diethylbenzene	483.15	29.74	0.02808	6.18033	3.39261	-3.5727	134.221	456.94	657.9	28.03	504.89	0.2658	0.259	0.403
1,4-diethylbenzene	483.15	53.27	0.05078	6.18033	3.97547	-2.98025	134.221	456.94	657.9	28.03	504.89	0.2658	0.259	0.403
1,4-diethylbenzene	483.15	80.53	0.07567	6.18033	4.38862	-2.58137	134.221	456.94	657.9	28.03	504.89	0.2658	0.259	0.403
1,4-diethylbenzene	483.15	108.8	0.1	6.18033	4.68955	-2.30259	134.221	456.94	657.9	28.03	504.89	0.2658	0.259	0.403
1,4-diethylbenzene	483.15	141.04	0.12688	6.18033	4.94902	-2.06451	134.221	456.94	657.9	28.03	504.89	0.2658	0.259	0.403
1,4-diethylbenzene	493.15	28.91	0.02808	6.20081	3.36416	-3.5727	134.221	456.94	657.9	28.03	504.89	0.2658	0.259	0.403
1,4-diethylbenzene	493.15	51.41	0.05078	6.20081	3.9399	-2.98025	134.221	456.94	657.9	28.03	504.89	0.2658	0.259	0.403
1,4-diethylbenzene	493.15	77.43	0.07567	6.20081	4.34942	-2.58137	134.221	456.94	657.9	28.03	504.89	0.2658	0.259	0.403
1,4-diethylbenzene	493.15	104.46	0.1	6.20081	4.64881	-2.30259	134.221	456.94	657.9	28.03	504.89	0.2658	0.259	0.403
1,4-diethylbenzene	493.15	135.04	0.12688	6.20081	4.90556	-2.06451	134.221	456.94	657.9	28.03	504.89	0.2658	0.259	0.403
1,4-diethylbenzene	503.15	28.21	0.02808	6.22089	3.33978	-3.5727	134.221	456.94	657.9	28.03	504.89	0.2658	0.259	0.403
1,4-diethylbenzene	503.15	49.7	0.05078	6.22089	3.90608	-2.98025	134.221	456.94	657.9	28.03	504.89	0.2658	0.259	0.403
1,4-diethylbenzene	503.15	74.48	0.07567	6.22089	4.31057	-2.58137	134.221	456.94	657.9	28.03	504.89	0.2658	0.259	0.403
1,4-diethylbenzene	503.15	100.22	0.1	6.22089	4.60737	-2.30259	134.221	456.94	657.9	28.03	504.89	0.2658	0.259	0.403
1,4-diethylbenzene	503.15	129.34	0.12688	6.22089	4.86242	-2.06451	134.221	456.94	657.9	28.03	504.89	0.2658	0.259	0.403
1,4-diethylbenzene	513.15	27.65	0.02808	6.24057	3.31954	-3.5727	134.221	456.94	657.9	28.03	504.89	0.2658	0.259	0.403
1,4-diethylbenzene	513.15	48.11	0.05078	6.24057	3.87351	-2.98025	134.221	456.94	657.9	28.03	504.89	0.2658	0.259	0.403
1,4-diethylbenzene	513.15	71.73	0.07567	6.24057	4.27294	-2.58137	134.221	456.94	657.9	28.03	504.89	0.2658	0.259	0.403
1,4-diethylbenzene	513.15	96.28	0.1	6.24057	4.56723	-2.30259	134.221	456.94	657.9	28.03	504.89	0.2658	0.259	0.403
1,4-diethylbenzene	513.15	123.99	0.12688	6.24057	4.82023	-2.06451	134.221	456.94	657.9	28.03	504.89	0.2658	0.259	0.403
1,4-diethylbenzene	523.15	27.21	0.02808	6.25987	3.30345	-3.5727	134.221	456.94	657.9	28.03	504.89	0.2658	0.259	0.403
1,4-diethylbenzene	523.15	46.71	0.05078	6.25987	3.84399	-2.98025	134.221	456.94	657.9	28.03	504.89	0.2658	0.259	0.403
1,4-diethylbenzene	523.15	69.2	0.07567	6.25987	4.23702	-2.58137	134.221	456.94	657.9	28.03	504.89	0.2658	0.259	0.403
1,4-diethylbenzene	523.15	92.54	0.1	6.25987	4.52764	-2.30259	134.221	456.94	657.9	28.03	504.89	0.2658	0.259	0.403
1,4-diethylbenzene	523.15	118.83	0.12688	6.25987	4.77769	-2.06451	134.221	456.94	657.9	28.03	504.89	0.2658	0.259	0.403
1,4-diethylbenzene	523.15	148.39	0.15494	6.25987	4.99982	-1.86472	134.221	456.94	657.9	28.03	504.89	0.2658	0.259	0.403
1,4-diethylbenzene	533.15	26.9	0.02808	6.2788	3.29223	-3.5727	134.221	456.94	657.9	28.03	504.89	0.2658	0.259	0.403
1,4-diethylbenzene	533.15	45.45	0.05078	6.2788	3.8166	-2.98025	134.221	456.94	657.9	28.03	504.89	0.2658	0.259	0.403
1,4-diethylbenzene	533.15	66.86	0.07567	6.2788	4.20267	-2.58137	134.221	456.94	657.9	28.03	504.89	0.2658	0.259	0.403
1,4-diethylbenzene	533.15	88.95	0.1	6.2788	4.48813	-2.30259	134.221	456.94	657.9	28.03	504.89	0.2658	0.259	0.403
1,4-diethylbenzene	533.15	114.03	0.12688	6.2788	4.73647	-2.06451	134.221	456.94	657.9	28.03	504.89	0.2658	0.259	0.403
1,4-diethylbenzene	533.15	142.02	0.15494	6.2788	4.95599	-1.86472	134.221	456.94	657.9	28.03	504.89	0.2658	0.259	0.403
1,4-diethylbenzene	543.15	26.69	0.02808	6.29739	3.28426	-3.5727	134.221	456.94	657.9	28.03	504.89	0.2658	0.259	0.403
1,4-diethylbenzene	543.15	44.32	0.05078	6.29739	3.79141	-2.98025	134.221	456.94	657.9	28.03	504.89	0.2658	0.259	0.403
1,4-diethylbenzene	543.15	64.63	0.07567	6.29739	4.16869	-2.58137	134.221	456.94	657.9	28.03	504.89	0.2658	0.259	0.403
1,4-diethylbenzene	543.15	85.67	0.1	6.29739	4.45046	-2.30259	134.221	456.94	657.9	28.03	504.89	0.2658	0.259	0.403
1,4-diethylbenzene	543.15	109.36	0.12688	6.29739	4.69461	-2.06451	134.221	456.94	657.9	28.03	504.89	0.2658	0.259	0.403
1,4-diethylbenzene	543.15	135.97	0.15494	6.29739	4.91243	-1.86472	134.221	456.94	657.9	28.03	504.89	0.2658	0.259	0.403
1,4-diethylbenzene	553.15	26.65	0.02808	6.31563	3.28297	-3.5727	134.221	456.94	657.9	28.03	504.89	0.2658	0.259	0.403
1,4-diethylbenzene	553.15	43.38	0.05078	6.31563	3.77002	-2.98025	134.221	456.94	657.9	28.03	504.89	0.2658	0.259	0.403
1,4-diethylbenzene	553.15	62.66	0.07567	6.31563	4.1377	-2.58137	134.221	456.94	657.9	28.03	504.89	0.2658	0.259	0.403
1,4-diethylbenzene	553.15	82.6	0.1	6.31563	4.41407	-2.30259	134.221	456.94	657.9	28.03	504.89	0.2658	0.259	0.403
1,4-diethylbenzene	553.15	104.91	0.12688	6.31563	4.65309	-2.06451	134.221	456.94	657.9	28.03	504.89	0.2658	0.259	0.403
1,4-diethylbenzene	553.15	129.96	0.15494	6.31563	4.86726	-1.86472	134.221	456.94	657.9	28.03	504.89	0.2658	0.259	0.403
1,4-diethylbenzene	563.15	26.79	0.02808	6.33355	3.28787	-3.5727	134.221	456.94	657.9	28.03	504.89	0.2658	0.259	0.403
1,4-diethylbenzene	563.15	42.57	0.05078	6.33355	3.75125	-2.98025	134.221	456.94	657.9	28.03	504.89	0.2658	0.259	0.403
1,4-diethylbenzene	563.15	60.82	0.07567	6.33355	4.10788	-2.58137	134.221	456.94	657.9	28.03	504.89	0.2658	0.259	0.403
1,4-diethylbenzene	563.15	79.55	0.1	6.33355	4.37639	-2.30259	134.221	456.94	657.9	28.03	504.89	0.2658	0.259	0.403
1,4-diethylbenzene	563.15	100.74	0.12688	6.33355	4.61252	-2.06451	134.221	456.94	657.9	28.03	504.89	0.2658	0.259	0.403
1,4-diethylbenzene	563.15	124.34	0.15494	6.33355	4.823	-1.86472	134.221	456.94	657.9	28.03	504.89	0.2658	0.259	0.403
1,4-diethylbenzene	573.15	27.03	0.02808	6.35115	3.29684	-3.5727	134.221	456.94	657.9	28.03	504.89	0.2658	0.259	0.403
1,4-diethylbenzene	573.15	41.89	0.05078	6.35115	3.73509	-2.98025	134.221	456.94	657.9	28.03	504.89	0.2658	0.259	0.403
1,4-diethylbenzene	573.15	59.11	0.07567	6.35115	4.07948	-2.58137	134.221	456.94	657.9	28.03	504.89	0.2658	0.259	0.403
1,4-diethylbenzene	573.15	76.81	0.1	6.35115	4.34129	-2.30259	134.221	456.94	657.9	28.03	504.89	0.2658	0.259	0.403
1,4-diethylbenzene	573.15	96.68	0.12688	6.35115	4.57144	-2.06451	134.221	456.94	657.9	28.03	504.89	0.2658	0.259	0.403
1,4-diethylbenzene	573.15	118.86	0.15494	6.35115	4.77792	-1.86472	134.221	456.94	657.9	28.03	504.89	0.2658	0.259	0.403
2,3-dimethylbutane	308.15	36.44	0.02679	5.73059	3.59562	-3.61973	86.177	331.13	500	31.5	361	0.2387	0.274	0.25
2,3-dimethylbutane	308.15	67.86	0.04901	5.73059	4.21751	-3.01573	86.177	331.13	500	31.5	361	0.2387	0.274	0.25
2,3-dimethylbutane	308.15	110.32	0.07759	5.73059	4.7034	-2.55632	86.177	331.13	500	31.5	361	0.2387	0.274	0.25
2,3-dimethylbutane	308.15	153.54	0.10488	5.73059	5.03399	-2.25494	86.177	331.13	500	31.5	361	0.2387	0.274	0.25
2,3-dimethylbutane	313.15	35.49	0.02679	5.74668	3.56935	-3.61973	86.177	331.13	500	31.5	361	0.2387	0.274	0.25
2,3-dimethylbutane	313.15	66	0.04901	5.74668	4.18959	-3.01573	86.177	331.13	500	31.5	361	0.2387	0.274	0.25
2,3-dimethylbutane	313.15	107.07	0.07759	5.74668	4.67352	-2.55632	86.177	331.13	500	31.5	361	0.2387	0.274	0.25
2,3-dimethylbutane	313.15	149.06	0.10488	5.74668	5.00432	-2.25494	86.177	331.13	500	31.5	361	0.2387	0.274	0.25
2,3-dimethylbutane	323.15	33.78	0.02679	5.77812	3.51978	-3.61973	86.177	331.13	500	31.5	361	0.2387	0.274	0.25
2,3-dimethylbutane	323.15	62.51	0.04901	5.77812	4.13528	-3.01573	86.177	331.13	500	31.5	361	0.2387	0.274	0.25
2,3-dimethylbutane	323.15	101.2	0.07759	5.77812	4.6171	-2.55632	86.177	331.13	500	31.5	361	0.2387	0.274	0.25
2,3-dimethylbutane	323.15	140.5	0.10488	5.77812	4.9452	-2.25494	86.177	331.13	500	31.5	361	0.2387	0.274	0.25
2,3-dimethylbutane	333.15	32.22	0.02679	5.80859	3.47255	-3.61973	86.177	331.13	500	31.5	361	0.2387	0.274	0.25
2,3-dimethylbutane	333.15	59.36	0.04901	5.80859	4.08367	-3.01573	86.177	331.13	500	31.5	361	0.2387	0.274	0.25
2,3-dimethylbutane	333.15	95.83	0.07759	5.80859	4.56256	-2.55632	86.177	331.13	500	31.5	361	0.2387	0.274	0.25
2,3-dimethylbutane	333.15	132.74	0.10488	5.80859	4.88841	-2.25494	86.177	331.13	500	31.5	361	0.2387	0.274	0.25
2,3-dimethylbutane	333.15	164.49	0.12728	5.80859	5.10287	-2.06137	86.177	331.13	500	31.5	361	0.2387	0.274	0.25
2,3-dimethylbutane	343.15	30.94	0.02679	5.83817	3.43193	-3.61973	86.177	331.13	500	31.5	361	0.2387	0.274	0.25
2,3-dimethylbutane	343.15	56.52	0.04901	5.83817	4.03464	-3.01573	86.177	331.13	500	31.5	361	0.2387	0.274	0.25
2,3-dimethylbutane	343.15	90.59	0.07759	5.83817	4.50633	-2.55632	86.177	331.13	500	31.5	361	0.2387	0.274	0.25
2,3-dimethylbutane	343.15	125.65	0.10488	5.83817	4.83354	-2.25494	86.177	331.13	500	31.5	361	0.2387	0.274	0.25
2,3-dimethylbutane	343.15	155.41	0.12728	5.83817	5.04608	-2.06137	86.177	331.13	500	31.5	361	0.2387	0.274	0.25
2,3-dimethylbutane	353.15	29.77	0.02679	5.86689	3.39354	-3.61973	86.177	331.13	500	31.5	361	0.2387	0.274	0.25
2,3-dimethylbutane	353.15	53.98	0.04901	5.86689	3.98858	-3.01573	86.177	331.13	500	31.5	361	0.2387	0.274	0.25
2,3-dimethylbutane	353.15	86.36	0.07759	5.86689	4.45847	-2.55632	86.177	331.13	500	31.5	361	0.2387	0.274	0.25
2,3-dimethylbutane	353.15	119.08	0.10488	5.86689	4.77983	-2.25494	86.177	331.13	500	31.5	361	0.2387	0.274	0.25
2,3-dimethylbutane	353.15	147.15	0.12728	5.86689	4.99142	-2.06137	86.177	331.13	500	31.5	361	0.2387	0.274	0.25
2,3-dimethylbutane	363.15	28.85	0.02679	5.89482	3.36225	-3.61973	86.177	331.13	500	31.5	361	0.2387	0.274	0.25
2,3-dimethylbutane	363.15	51.7	0.04901	5.89482	3.94538	-3.01573	86.177	331.13	500	31.5	361	0.2387	0.274	0.25
2,3-dimethylbutane	363.15	82.2	0.07759	5.89482	4.40922	-2.55632	86.177	331.13	500	31.5	361	0.2387	0.274	0.25
2,3-dimethylbutane	363.15	113.02	0.10488	5.89482	4.7276	-2.25494	86.177	331.13	500	31.5	361	0.2387	0.274	0.25
2,3-dimethylbutane	363.15	139.37	0.12728	5.89482	4.93712	-2.06137	86.177	331.13	500	31.5	361	0.2387	0.274	0.25
2,3-dimethylbutane	373.15	27.79	0.02679	5.92198	3.32451	-3.61973	86.177	331.13	500	31.5	361	0.2387	0.274	0.25
2,3-dimethylbutane	373.15	49.69	0.04901	5.92198	3.9058	-3.01573	86.177	331.13	500	31.5	361	0.2387	0.274	0.25
2,3-dimethylbutane	373.15	78.47	0.07759	5.92198	4.36278	-2.55632	86.177	331.13	500	31.5	361	0.2387	0.274	0.25
2,3-dimethylbutane	373.15	107.45	0.10488	5.92198	4.67699	-2.25494	86.177	331.13	500	31.5	361	0.2387	0.274	0.25
2,3-dimethylbutane	373.15	132.24	0.12728	5.92198	4.88461	-2.06137	86.177	331.13	500	31.5	361	0.2387	0.274	0.25
2,3-dimethylbutane	383.15	27.59	0.02679	5.94843	3.31754	-3.61973	86.177	331.13	500	31.5	361	0.2387	0.274	0.25
2,3-dimethylbutane	383.15	47.95	0.04901	5.94843	3.87006	-3.01573	86.177	331.13	500	31.5	361	0.2387	0.274	0.25
2,3-dimethylbutane	383.15	75.05	0.07759	5.94843	4.31813	-2.55632	86.177	331.13	500	31.5	361	0.2387	0.274	0.25
2,3-dimethylbutane	383.15	102.32	0.10488	5.94843	4.62807	-2.25494	86.177	331.13	500	31.5	361	0.2387	0.274	0.25
2,3-dimethylbutane	383.15	125.6	0.12728	5.94843	4.8331	-2.06137	86.177	331.13	500	31.5	361	0.2387	0.274	0.25
2,3-dimethylbutane	393.15	27.27	0.02679	5.97419	3.30573	-3.61973	86.177	331.13	500	31.5	361	0.2387	0.274	0.25
2,3-dimethylbutane	393.15	46.44	0.04901	5.97419	3.83821	-3.01573	86.177	331.13	500	31.5	361	0.2387	0.274	0.25
2,3-dimethylbutane	393.15	72.32	0.07759	5.97419	4.28107	-2.55632	86.177	331.13	500	31.5	361	0.2387	0.274	0.25
2,3-dimethylbutane	393.15	97.59	0.10488	5.97419	4.58081	-2.25494	86.177	331.13	500	31.5	361	0.2387	0.274	0.25
2,3-dimethylbutane	393.15	119.46	0.12728	5.97419	4.78301	-2.06137	86.177	331.13	500	31.5	361	0.2387	0.274	0.25
2,3-dimethylbutane	403.15	27.16	0.02679	5.99931	3.30193	-3.61973	86.177	331.13	500	31.5	361	0.2387	0.274	0.25
2,3-dimethylbutane	403.15	45.26	0.04901	5.99931	3.8125	-3.01573	86.177	331.13	500	31.5	361	0.2387	0.274	0.25
2,3-dimethylbutane	403.15	69.28	0.07759	5.99931	4.23812	-2.55632	86.177	331.13	500	31.5	361	0.2387	0.274	0.25
2,3-dimethylbutane	403.15	93.36	0.10488	5.99931	4.53647	-2.25494	86.177	331.13	500	31.5	361	0.2387	0.274	0.25
2,3-dimethylbutane	403.15	113.94	0.12728	5.99931	4.73568	-2.06137	86.177	331.13	500	31.5	361	0.2387	0.274	0.25
2,3-dimethylbutane	413.15	27.29	0.02679	6.02381	3.30648	-3.61973	86.177	331.13	500	31.5	361	0.2387	0.274	0.25
2,3-dimethylbutane	413.15	44.22	0.04901	6.02381	3.78907	-3.01573	86.177	331.13	500	31.5	361	0.2387	0.274	0.25
2,3-dimethylbutane	413.15	66.67	0.07759	6.02381	4.19977	-2.55632	86.177	331.13	500	31.5	361	0.2387	0.274	0.25
2,3-dimethylbutane	413.15	89.16	0.10488	6.02381	4.49045	-2.25494	86.177	331.13	500	31.5	361	0.2387	0.274	0.25
2,3-dimethylbutane	413.15	108.31	0.12728	6.02381	4.68504	-2.06137	86.177	331.13	500	31.5	361	0.2387	0.274	0.25
2,3-dimethylbutane	423.15	27.65	0.02679	6.04773	3.31954	-3.61973	86.177	331.13	500	31.5	361	0.2387	0.274	0.25
2,3-dimethylbutane	423.15	43.48	0.04901	6.04773	3.77225	-3.01573	86.177	331.13	500	31.5	361	0.2387	0.274	0.25
2,3-dimethylbutane	423.15	64.45	0.07759	6.04773	4.16591	-2.55632	86.177	331.13	500	31.5	361	0.2387	0.274	0.25
2,3-dimethylbutane	423.15	85.45	0.10488	6.04773	4.44788	-2.25494	86.177	331.13	500	31.5	361	0.2387	0.274	0.25
2,3-dimethylbutane	423.15	103.23	0.12728	6.04773	4.63693	-2.06137	86.177	331.13	500	31.5	361	0.2387	0.274	0.25
2,3-dimethylbutane	433.15	28.24	0.02679	6.07108	3.34076	-3.61973	86.177	331.13	500	31.5	361	0.2387	0.274	0.25
2,3-dimethylbutane	433.15	43	0.04901	6.07108	3.76108	-3.01573	86.177	331.13	500	31.5	361	0.2387	0.274	0.25
2,3-dimethylbutane	433.15	62.51	0.07759	6.07108	4.13528	-2.55632	86.177	331.13	500	31.5	361	0.2387	0.274	0.25
2,3-dimethylbutane	433.15	81.96	0.10488	6.07108	4.40619	-2.25494	86.177	331.13	500	31.5	361	0.2387	0.274	0.25
2,3-dimethylbutane	433.15	101.9	0.12728	6.07108	4.62402	-2.06137	86.177	331.13	500	31.5	361	0.2387	0.274	0.25
2,3-dimethylbutane	443.15	29.1	0.02679	6.09391	3.37082	-3.61973	86.177	331.13	500	31.5	361	0.2387	0.274	0.25
2,3-dimethylbutane	443.15	42.77	0.04901	6.09391	3.75578	-3.01573	86.177	331.13	500	31.5	361	0.2387	0.274	0.25
2,3-dimethylbutane	443.15	60.79	0.07759	6.09391	4.10743	-2.55632	86.177	331.13	500	31.5	361	0.2387	0.274	0.25
2,3-dimethylbutane	443.15	78.74	0.10488	6.09391	4.36611	-2.25494	86.177	331.13	500	31.5	361	0.2387	0.274	0.25
2,3-dimethylbutane	443.15	93.91	0.12728	6.09391	4.54236	-2.06137	86.177	331.13	500	31.5	361	0.2387	0.274	0.25
2,3-dimethylbutane	453.15	30.21	0.02679	6.11622	3.40802	-3.61973	86.177	331.13	500	31.5	361	0.2387	0.274	0.25
2,3-dimethylbutane	453.15	42.77	0.04901	6.11622	3.75594	-3.01573	86.177	331.13	500	31.5	361	0.2387	0.274	0.25
2,3-dimethylbutane	453.15	59.28	0.07759	6.11622	4.08228	-2.55632	86.177	331.13	500	31.5	361	0.2387	0.274	0.25
2,3-dimethylbutane	453.15	75.7	0.10488	6.11622	4.32682	-2.25494	86.177	331.13	500	31.5	361	0.2387	0.274	0.25
2,3-dimethylbutane	453.15	89.51	0.12728	6.11622	4.49439	-2.06137	86.177	331.13	500	31.5	361	0.2387	0.274	0.25
2,3-dimethylbutane	463.15	31.58	0.02679	6.13805	3.45244	-3.61973	86.177	331.13	500	31.5	361	0.2387	0.274	0.25
2,3-dimethylbutane	463.15	43	0.04901	6.13805	3.76125	-3.01573	86.177	331.13	500	31.5	361	0.2387	0.274	0.25
2,3-dimethylbutane	463.15	57.94	0.07759	6.13805	4.05945	-2.55632	86.177	331.13	500	31.5	361	0.2387	0.274	0.25
2,3-dimethylbutane	463.15	72.72	0.10488	6.13805	4.28668	-2.25494	86.177	331.13	500	31.5	361	0.2387	0.274	0.25
2,3-dimethylbutane	463.15	85.14	0.12728	6.13805	4.44432	-2.06137	86.177	331.13	500	31.5	361	0.2387	0.274	0.25
2,3-dimethylbutane	473.15	33.2	0.02679	6.15941	3.50248	-3.61973	86.177	331.13	500	31.5	361	0.2387	0.274	0.25
2,3-dimethylbutane	473.15	43.36	0.04901	6.15941	3.76955	-3.01573	86.177	331.13	500	31.5	361	0.2387	0.274	0.25
2,3-dimethylbutane	473.15	56.62	0.07759	6.15941	4.03634	-2.55632	86.177	331.13	500	31.5	361	0.2387	0.274	0.25
2,3-dimethylbutane	473.15	69.66	0.10488	6.15941	4.24358	-2.25494	86.177	331.13	500	31.5	361	0.2387	0.274	0.25
2,3-dimethylbutane	473.15	80.53	0.12728	6.15941	4.38862	-2.06137	86.177	331.13	500	31.5	361	0.2387	0.274	0.25
2,3-dimethylbutane	483.15	35.01	0.02679	6.18033	3.55566	-3.61973	86.177	331.13	500	31.5	361	0.2387	0.274	0.25
2,3-dimethylbutane	483.15	43.79	0.04901	6.18033	3.77936	-3.01573	86.177	331.13	500	31.5	361	0.2387	0.274	0.25
2,3-dimethylbutane	483.15	55.03	0.07759	6.18033	4.00793	-2.55632	86.177	331.13	500	31.5	361	0.2387	0.274	0.25
2,3-dimethylbutane	483.15	66.05	0.10488	6.18033	4.19042	-2.25494	86.177	331.13	500	31.5	361	0.2387	0.274	0.25
2,3-dimethylbutane	483.15	75.1	0.12728	6.18033	4.31887	-2.06137	86.177	331.13	500	31.5	361	0.2387	0.274	0.25
n-decane	308.15	36.56	0.0259	5.73059	3.59903	-3.65351	142.285	447.2	617.7	21.1	561.35	0.2535	0.231	0.492
n-decane	308.15	74.95	0.05144	5.73059	4.31677	-2.96734	142.285	447.2	617.7	21.1	561.35	0.2535	0.231	0.492
n-decane	308.15	110.97	0.07382	5.73059	4.70927	-2.60613	142.285	447.2	617.7	21.1	561.35	0.2535	0.231	0.492
n-decane	308.15	161.75	0.10356	5.73059	5.08606	-2.2676	142.285	447.2	617.7	21.1	561.35	0.2535	0.231	0.492
n-decane	323.15	33.67	0.0259	5.77812	3.51672	-3.65351	142.285	447.2	617.7	21.1	561.35	0.2535	0.231	0.492
n-decane	323.15	148.26	0.10365	5.77812	4.999	-2.26674	142.285	447.2	617.7	21.1	561.35	0.2535	0.231	0.492
n-decane	343.15	30.37	0.0259	5.83817	3.4135	-3.65351	142.285	447.2	617.7	21.1	561.35	0.2535	0.231	0.492
n-decane	343.15	61.97	0.05144	5.83817	4.12665	-2.96734	142.285	447.2	617.7	21.1	561.35	0.2535	0.231	0.492
n-decane	343.15	91.51	0.07382	5.83817	4.51642	-2.60613	142.285	447.2	617.7	21.1	561.35	0.2535	0.231	0.492
n-decane	343.15	132.92	0.10356	5.83817	4.88972	-2.2676	142.285	447.2	617.7	21.1	561.35	0.2535	0.231	0.492
n-decane	343.15	167.48	0.12677	5.83817	5.12087	-2.06538	142.285	447.2	617.7	21.1	561.35	0.2535	0.231	0.492
n-decane	383.15	25.08	0.0259	5.94843	3.22219	-3.65351	142.285	447.2	617.7	21.1	561.35	0.2535	0.231	0.492
n-decane	383.15	51.1	0.05144	5.94843	3.93372	-2.96734	142.285	447.2	617.7	21.1	561.35	0.2535	0.231	0.492
n-decane	383.15	75.21	0.07382	5.94843	4.32035	-2.60613	142.285	447.2	617.7	21.1	561.35	0.2535	0.231	0.492
n-decane	383.15	108.86	0.10356	5.94843	4.69007	-2.2676	142.285	447.2	617.7	21.1	561.35	0.2535	0.231	0.492
n-decane	383.15	136.85	0.12677	5.94843	4.91886	-2.06538	142.285	447.2	617.7	21.1	561.35	0.2535	0.231	0.492
n-decane	383.15	163.37	0.14764	5.94843	5.09602	-1.91298	142.285	447.2	617.7	21.1	561.35	0.2535	0.231	0.492
n-decane	413.15	22.15	0.0259	6.02381	3.09796	-3.65351	142.285	447.2	617.7	21.1	561.35	0.2535	0.231	0.492
n-decane	413.15	44.72	0.05144	6.02381	3.80041	-2.96734	142.285	447.2	617.7	21.1	561.35	0.2535	0.231	0.492
n-decane	413.15	65.68	0.07382	6.02381	4.18478	-2.60613	142.285	447.2	617.7	21.1	561.35	0.2535	0.231	0.492
n-decane	413.15	94.8	0.10356	6.02381	4.5518	-2.2676	142.285	447.2	617.7	21.1	561.35	0.2535	0.231	0.492
n-decane	413.15	118.99	0.12677	6.02381	4.77904	-2.06538	142.285	447.2	617.7	21.1	561.35	0.2535	0.231	0.492
n-decane	413.15	141.87	0.14764	6.02381	4.95488	-1.91298	142.285	447.2	617.7	21.1	561.35	0.2535	0.231	0.492
n-decane	433.15	20.59	0.0259	6.07108	3.02469	-3.65351	142.285	447.2	617.7	21.1	561.35	0.2535	0.231	0.492
n-decane	433.15	41.22	0.05144	6.07108	3.71901	-2.96734	142.285	447.2	617.7	21.1	561.35	0.2535	0.231	0.492
n-decane	433.15	58.43	0.07382	6.07108	4.06788	-2.60613	142.285	447.2	617.7	21.1	561.35	0.2535	0.231	0.492
n-decane	433.15	86.76	0.10358	6.07108	4.46311	-2.26741	142.285	447.2	617.7	21.1	561.35	0.2535	0.231	0.492
n-decane	433.15	108.76	0.12677	6.07108	4.68912	-2.06538	142.285	447.2	617.7	21.1	561.35	0.2535	0.231	0.492
n-decane	433.15	129.48	0.14764	6.07108	4.8635	-1.91298	142.285	447.2	617.7	21.1	561.35	0.2535	0.231	0.492
n-decane	453.15	19.39	0.0259	6.11622	2.96466	-3.65351	142.285	447.2	617.7	21.1	561.35	0.2535	0.231	0.492
n-decane	453.15	38.14	0.05144	6.11622	3.64131	-2.96734	142.285	447.2	617.7	21.1	561.35	0.2535	0.231	0.492
n-decane	453.15	55.54	0.07382	6.11622	4.01705	-2.60613	142.285	447.2	617.7	21.1	561.35	0.2535	0.231	0.492
n-decane	453.15	79.63	0.10356	6.11622	4.37744	-2.2676	142.285	447.2	617.7	21.1	561.35	0.2535	0.231	0.492
n-decane	453.15	99.59	0.12677	6.11622	4.60111	-2.06538	142.285	447.2	617.7	21.1	561.35	0.2535	0.231	0.492
n-decane	453.15	118.38	0.14764	6.11622	4.77386	-1.91298	142.285	447.2	617.7	21.1	561.35	0.2535	0.231	0.492
n-decane	473.15	18.46	0.0259	6.15941	2.91583	-3.65351	142.285	447.2	617.7	21.1	561.35	0.2535	0.231	0.492
n-decane	473.15	35.57	0.05144	6.15941	3.5715	-2.96734	142.285	447.2	617.7	21.1	561.35	0.2535	0.231	0.492
n-decane	473.15	51.4	0.07382	6.15941	3.93964	-2.60613	142.285	447.2	617.7	21.1	561.35	0.2535	0.231	0.492
n-decane	473.15	73.38	0.10356	6.15941	4.29566	-2.2676	142.285	447.2	617.7	21.1	561.35	0.2535	0.231	0.492
n-decane	473.15	91.49	0.12677	6.15941	4.51619	-2.06538	142.285	447.2	617.7	21.1	561.35	0.2535	0.231	0.492
n-decane	473.15	108.47	0.14764	6.15941	4.68646	-1.91298	142.285	447.2	617.7	21.1	561.35	0.2535	0.231	0.492
n-decane	493.15	17.93	0.0259	6.20081	2.88627	-3.65351	142.285	447.2	617.7	21.1	561.35	0.2535	0.231	0.492
n-decane	493.15	33.47	0.05144	6.20081	3.51077	-2.96734	142.285	447.2	617.7	21.1	561.35	0.2535	0.231	0.492
n-decane	493.15	47.81	0.07382	6.20081	3.8672	-2.60613	142.285	447.2	617.7	21.1	561.35	0.2535	0.231	0.492
n-decane	493.15	67.67	0.10356	6.20081	4.21467	-2.2676	142.285	447.2	617.7	21.1	561.35	0.2535	0.231	0.492
n-decane	493.15	99.39	0.14764	6.20081	4.59903	-1.91298	142.285	447.2	617.7	21.1	561.35	0.2535	0.231	0.492
n-decane	493.15	118.51	0.12677	6.20081	4.77503	-2.06538	142.285	447.2	617.7	21.1	561.35	0.2535	0.231	0.492
n-decane	513.15	17.84	0.0259	6.24057	2.88126	-3.65351	142.285	447.2	617.7	21.1	561.35	0.2535	0.231	0.492
n-decane	513.15	31.86	0.05144	6.24057	3.46137	-2.96734	142.285	447.2	617.7	21.1	561.35	0.2535	0.231	0.492
n-decane	513.15	44.78	0.07382	6.24057	3.80179	-2.60613	142.285	447.2	617.7	21.1	561.35	0.2535	0.231	0.492
n-decane	513.15	62.65	0.10356	6.24057	4.1376	-2.2676	142.285	447.2	617.7	21.1	561.35	0.2535	0.231	0.492
n-decane	513.15	77.38	0.12677	6.24057	4.34872	-2.06538	142.285	447.2	617.7	21.1	561.35	0.2535	0.231	0.492
n-decane	513.15	91.17	0.14764	6.24057	4.51272	-1.91298	142.285	447.2	617.7	21.1	561.35	0.2535	0.231	0.492
n-decane	523.15	17.96	0.029	6.25987	2.88819	-3.54046	142.285	447.2	617.7	21.1	561.35	0.2535	0.231	0.492
n-decane	523.15	31.25	0.05144	6.25987	3.44192	-2.96734	142.285	447.2	617.7	21.1	561.35	0.2535	0.231	0.492
n-decane	523.15	43.47	0.07382	6.25987	3.7721	-2.60613	142.285	447.2	617.7	21.1	561.35	0.2535	0.231	0.492
n-decane	523.15	60.38	0.10356	6.25987	4.10061	-2.2676	142.285	447.2	617.7	21.1	561.35	0.2535	0.231	0.492
n-decane	523.15	74.3	0.12677	6.25987	4.30808	-2.06538	142.285	447.2	617.7	21.1	561.35	0.2535	0.231	0.492
n-decane	523.15	87.29	0.14764	6.25987	4.46929	-1.91298	142.285	447.2	617.7	21.1	561.35	0.2535	0.231	0.492
n-decane	533.15	18.22	0.0259	6.2788	2.9023	-3.65351	142.285	447.2	617.7	21.1	561.35	0.2535	0.231	0.492
n-decane	533.15	30.76	0.05144	6.2788	3.42613	-2.96734	142.285	447.2	617.7	21.1	561.35	0.2535	0.231	0.492
n-decane	533.15	42.29	0.07382	6.2788	3.74461	-2.60613	142.285	447.2	617.7	21.1	561.35	0.2535	0.231	0.492
n-decane	533.15	58.23	0.10356	6.2788	4.06445	-2.2676	142.285	447.2	617.7	21.1	561.35	0.2535	0.231	0.492
n-decane	533.15	71.35	0.12677	6.2788	4.26755	-2.06538	142.285	447.2	617.7	21.1	561.35	0.2535	0.231	0.492
n-decane	533.15	83.64	0.14764	6.2788	4.42652	-1.91298	142.285	447.2	617.7	21.1	561.35	0.2535	0.231	0.492
n-decane	543.15	20.44	0.0259	6.29739	3.01764	-3.65351	142.285	447.2	617.7	21.1	561.35	0.2535	0.231	0.492
n-decane	543.15	30.39	0.05144	6.29739	3.41418	-2.96734	142.285	447.2	617.7	21.1	561.35	0.2535	0.231	0.492
n-decane	543.15	41.25	0.07382	6.29739	3.71968	-2.60613	142.285	447.2	617.7	21.1	561.35	0.2535	0.231	0.492
n-decane	543.15	56.23	0.10356	6.29739	4.02939	-2.2676	142.285	447.2	617.7	21.1	561.35	0.2535	0.231	0.492
n-decane	543.15	68.51	0.12677	6.29739	4.22702	-2.06538	142.285	447.2	617.7	21.1	561.35	0.2535	0.231	0.492
n-decane	543.15	80.04	0.14764	6.29739	4.38254	-1.91298	142.285	447.2	617.7	21.1	561.35	0.2535	0.231	0.492
n-decane	553.15	19.1	0.0259	6.31563	2.94961	-3.65351	142.285	447.2	617.7	21.1	561.35	0.2535	0.231	0.492
n-decane	553.15	30.17	0.05144	6.31563	3.40689	-2.96734	142.285	447.2	617.7	21.1	561.35	0.2535	0.231	0.492
n-decane	553.15	40.32	0.07382	6.31563	3.69686	-2.60613	142.285	447.2	617.7	21.1	561.35	0.2535	0.231	0.492
n-decane	553.15	54.31	0.10356	6.31563	3.99471	-2.2676	142.285	447.2	617.7	21.1	561.35	0.2535	0.231	0.492
n-decane	553.15	65.78	0.12677	6.31563	4.18636	-2.06538	142.285	447.2	617.7	21.1	561.35	0.2535	0.231	0.492
n-decane	553.15	76.49	0.14764	6.31563	4.33716	-1.91298	142.285	447.2	617.7	21.1	561.35	0.2535	0.231	0.492
n-decane	563.15	19.75	0.0259	6.33355	2.98333	-3.65351	142.285	447.2	617.7	21.1	561.35	0.2535	0.231	0.492
n-decane	563.15	30.06	0.05144	6.33355	3.40323	-2.96734	142.285	447.2	617.7	21.1	561.35	0.2535	0.231	0.492
n-decane	563.15	39.48	0.07382	6.33355	3.67578	-2.60613	142.285	447.2	617.7	21.1	561.35	0.2535	0.231	0.492
n-decane	563.15	52.52	0.10356	6.33355	3.96127	-2.2676	142.285	447.2	617.7	21.1	561.35	0.2535	0.231	0.492
n-decane	563.15	63.14	0.12677	6.33355	4.14539	-2.06538	142.285	447.2	617.7	21.1	561.35	0.2535	0.231	0.492
n-decane	563.15	73.07	0.14764	6.33355	4.29142	-1.91298	142.285	447.2	617.7	21.1	561.35	0.2535	0.231	0.492
n-decane	573.15	20.63	0.0259	6.35115	3.0267	-3.65351	142.285	447.2	617.7	21.1	561.35	0.2535	0.231	0.492
n-decane	573.15	30.08	0.05144	6.35115	3.40392	-2.96734	142.285	447.2	617.7	21.1	561.35	0.2535	0.231	0.492
n-decane	573.15	38.76	0.07382	6.35115	3.65727	-2.60613	142.285	447.2	617.7	21.1	561.35	0.2535	0.231	0.492
n-decane	573.15	50.72	0.10356	6.35115	3.92628	-2.2676	142.285	447.2	617.7	21.1	561.35	0.2535	0.231	0.492
n-decane	573.15	60.49	0.12677	6.35115	4.10255	-2.06538	142.285	447.2	617.7	21.1	561.35	0.2535	0.231	0.492
n-decane	573.15	69.6	0.14764	6.35115	4.2427	-1.91298	142.285	447.2	617.7	21.1	561.35	0.2535	0.231	0.492
methanol	298.15	50.8	0.00809	5.6976	3.9279	-4.81713	32.042	337.8	512.64	80.97	118	0.2715	0.224	0.564
methanol	298.15	104.5	0.01637	5.6976	4.64919	-4.1123	32.042	337.8	512.64	80.97	118	0.2715	0.224	0.564
methanol	298.15	166	0.1007	5.6976	5.11199	-2.29561	32.042	337.8	512.64	80.97	118	0.2715	0.224	0.564
methanol	298.15	212.5	0.032	5.6976	5.35894	-3.44202	32.042	337.8	512.64	80.97	118	0.2715	0.224	0.564
methanol	323.15	44	0.00773	5.77812	3.78419	-4.86265	32.042	337.8	512.64	80.97	118	0.2715	0.224	0.564
methanol	323.15	61.2	0.01073	5.77812	4.11415	-4.53471	32.042	337.8	512.64	80.97	118	0.2715	0.224	0.564
methanol	323.15	86.4	0.01519	5.77812	4.45899	-4.18712	32.042	337.8	512.64	80.97	118	0.2715	0.224	0.564
methanol	323.15	177	0.03056	5.77812	5.17615	-3.48806	32.042	337.8	512.64	80.97	118	0.2715	0.224	0.564
methanol	323.15	266	0.04484	5.77812	5.5835	-3.10465	32.042	337.8	512.64	80.97	118	0.2715	0.224	0.564
methanol	373.15	34.4	0.0072	5.92198	3.53806	-4.93367	32.042	337.8	512.64	80.97	118	0.2715	0.224	0.564
methanol	373.15	64.8	0.01429	5.92198	4.17131	-4.2482	32.042	337.8	512.64	80.97	118	0.2715	0.224	0.564
methanol	373.15	95.3	0.02126	5.92198	4.55703	-3.85093	32.042	337.8	512.64	80.97	118	0.2715	0.224	0.564
methanol	373.15	128	0.0285	5.92198	4.85203	-3.55785	32.042	337.8	512.64	80.97	118	0.2715	0.224	0.564
methanol	373.15	189.5	0.04228	5.92198	5.24439	-3.16344	32.042	337.8	512.64	80.97	118	0.2715	0.224	0.564
methanol	373.15	253	0.05542	5.92198	5.53339	-2.89281	32.042	337.8	512.64	80.97	118	0.2715	0.224	0.564
1-butanol	291	15.2	0.0044	5.67332	2.7213	-5.42615	74.123	390.6	563.05	44.23	275	0.2695	0.26	0.594
1-butanol	291	21.5	0.006	5.67332	3.06805	-5.116	74.123	390.6	563.05	44.23	275	0.2695	0.26	0.594
1-butanol	291	26	0.0071	5.67332	3.2581	-4.94766	74.123	390.6	563.05	44.23	275	0.2695	0.26	0.594
1-butanol	291	31	0.0087	5.67332	3.43399	-4.74443	74.123	390.6	563.05	44.23	275	0.2695	0.26	0.594
1-butyl acetate	291	14.2	0.006	5.67332	2.65324	-5.116	116.16	399	575.4	30.9	404.63	0.2871	0.261	0.439
1-butyl acetate	291	20.7	0.0084	5.67332	3.03013	-4.77952	116.16	399	575.4	30.9	404.63	0.2871	0.261	0.439
1-butyl acetate	291	26.5	0.0109	5.67332	3.27714	-4.51899	116.16	399	575.4	30.9	404.63	0.2871	0.261	0.439
1-butyl acetate	291	31	0.014	5.67332	3.43399	-4.2687	116.16	399	575.4	30.9	404.63	0.2871	0.261	0.439
1-propanol	291	12.7	0.0031	5.67332	2.5416	-5.77635	60.096	370.3	536.78	51.75	219	0.2744	0.254	0.622
1-propanol	291	17.8	0.0044	5.67332	2.8792	-5.42615	60.096	370.3	536.78	51.75	219	0.2744	0.254	0.622
1-propanol	291	22.5	0.0054	5.67332	3.11352	-5.22136	60.096	370.3	536.78	51.75	219	0.2744	0.254	0.622
1-propanol	291	30.4	0.0074	5.67332	3.41444	-4.90628	60.096	370.3	536.78	51.75	219	0.2744	0.254	0.622
1-propyl acetate	291	15.9	0.0073	5.67332	2.76632	-4.91988	102.133	374.7	549.73	33.6	345	0.296	0.254	0.389
1-propyl acetate	291	23.5	0.0098	5.67332	3.157	-4.62537	102.133	374.7	549.73	33.6	345	0.296	0.254	0.389
1-propyl acetate	291	31	0.0129	5.67332	3.43399	-4.35053	102.133	374.7	549.73	33.6	345	0.296	0.254	0.389
1-propyl acetate	291	40.9	0.0166	5.67332	3.71113	-4.09835	102.133	374.7	549.73	33.6	345	0.296	0.254	0.389
2-propyl acetate	291	13.1	0.0066	5.67332	2.57261	-5.02069	102.133	362	532	32.9	349.12	0.2925	0.26	0.368
2-propyl acetate	291	18	0.0085	5.67332	2.89037	-4.76769	102.133	362	532	32.9	349.12	0.2925	0.26	0.368
2-propyl acetate	291	23.8	0.0114	5.67332	3.16969	-4.47414	102.133	362	532	32.9	349.12	0.2925	0.26	0.368
2-propyl acetate	291	30.4	0.0147	5.67332	3.41444	-4.21991	102.133	362	532	32.9	349.12	0.2925	0.26	0.368
ethanol	291	13.9	0.0031	5.67332	2.63189	-5.77635	46.069	351.5	513.92	61.48	167	0.2759	0.24	0.645
ethanol	291	21.8	0.005	5.67332	3.08191	-5.29832	46.069	351.5	513.92	61.48	167	0.2759	0.24	0.645
ethanol	291	25.6	0.0057	5.67332	3.24259	-5.16729	46.069	351.5	513.92	61.48	167	0.2759	0.24	0.645
ethanol	291	31.2	0.0067	5.67332	3.44042	-5.00565	46.069	351.5	513.92	61.48	167	0.2759	0.24	0.645
ethyl acetate	291	16	0.0061	5.67332	2.77259	-5.09947	88.106	350.2	523.3	38.8	286	0.3081	0.255	0.366
ethyl acetate	291	26	0.0095	5.67332	3.2581	-4.65646	88.106	350.2	523.3	38.8	286	0.3081	0.255	0.366
ethyl acetate	291	36	0.0123	5.67332	3.58352	-4.39816	88.106	350.2	523.3	38.8	286	0.3081	0.255	0.366
ethyl acetate	291	46	0.0155	5.67332	3.82864	-4.16692	88.106	350.2	523.3	38.8	286	0.3081	0.255	0.366
ethyl formate	291	16	0.0051	5.67332	2.77259	-5.27851	74.079	327	508.4	47.42	229	0.3235	0.257	0.285
ethyl formate	291	26.1	0.0074	5.67332	3.26194	-4.90628	74.079	327	508.4	47.42	229	0.3235	0.257	0.285
ethyl formate	291	31.1	0.0091	5.67332	3.43721	-4.69948	74.079	327	508.4	47.42	229	0.3235	0.257	0.285
ethyl formate	291	41	0.0112	5.67332	3.71357	-4.49184	74.079	327	508.4	47.42	229	0.3235	0.257	0.285
methanol	291	11	0.0018	5.67332	2.3979	-6.31997	32.042	337.8	512.64	80.97	118	0.2715	0.224	0.564
methanol	291	15.1	0.0025	5.67332	2.71469	-5.99146	32.042	337.8	512.64	80.97	118	0.2715	0.224	0.564
methanol	291	16	0.0026	5.67332	2.77259	-5.95224	32.042	337.8	512.64	80.97	118	0.2715	0.224	0.564
methanol	291	16.4	0.0019	5.67332	2.79728	-6.2659	32.042	337.8	512.64	80.97	118	0.2715	0.224	0.564
methanol	291	17	0.0028	5.67332	2.83321	-5.87814	32.042	337.8	512.64	80.97	118	0.2715	0.224	0.564
methanol	291	17.6	0.0021	5.67332	2.8679	-6.16582	32.042	337.8	512.64	80.97	118	0.2715	0.224	0.564
methanol	291	18.1	0.0031	5.67332	2.89591	-5.77635	32.042	337.8	512.64	80.97	118	0.2715	0.224	0.564
methanol	291	20.8	0.0035	5.67332	3.03495	-5.65499	32.042	337.8	512.64	80.97	118	0.2715	0.224	0.564
methanol	291	21.9	0.0037	5.67332	3.08649	-5.59942	32.042	337.8	512.64	80.97	118	0.2715	0.224	0.564
methanol	291	26	0.0044	5.67332	3.2581	-5.42615	32.042	337.8	512.64	80.97	118	0.2715	0.224	0.564
methanol	291	26.1	0.0045	5.67332	3.26194	-5.40368	32.042	337.8	512.64	80.97	118	0.2715	0.224	0.564
methanol	291	27.1	0.0031	5.67332	3.29953	-5.77635	32.042	337.8	512.64	80.97	118	0.2715	0.224	0.564
methanol	291	27.9	0.0032	5.67332	3.32863	-5.7446	32.042	337.8	512.64	80.97	118	0.2715	0.224	0.564
methanol	291	31	0.0052	5.67332	3.43399	-5.2591	32.042	337.8	512.64	80.97	118	0.2715	0.224	0.564
methanol	291	33.1	0.0038	5.67332	3.49953	-5.57275	32.042	337.8	512.64	80.97	118	0.2715	0.224	0.564
methanol	291	36.2	0.0061	5.67332	3.58906	-5.09947	32.042	337.8	512.64	80.97	118	0.2715	0.224	0.564
methanol	291	43.2	0.0049	5.67332	3.76584	-5.31852	32.042	337.8	512.64	80.97	118	0.2715	0.224	0.564
methanol	291	45.5	0.0052	5.67332	3.81771	-5.2591	32.042	337.8	512.64	80.97	118	0.2715	0.224	0.564
methanol	291	48.5	0.0055	5.67332	3.88156	-5.20301	32.042	337.8	512.64	80.97	118	0.2715	0.224	0.564
methyl acetate	291	11.5	0.003	5.67332	2.44235	-5.80914	74.079	330	506.55	47.5	228	0.3249	0.257	0.331
methyl acetate	291	17.2	0.0043	5.67332	2.84491	-5.44914	74.079	330	506.55	47.5	228	0.3249	0.257	0.331
methyl acetate	291	23	0.0057	5.67332	3.13549	-5.16729	74.079	330	506.55	47.5	228	0.3249	0.257	0.331
methyl acetate	291	31.1	0.0078	5.67332	3.43721	-4.85363	74.079	330	506.55	47.5	228	0.3249	0.257	0.331
methyl butanoate	291	15.9	0.0088	5.67332	2.76632	-4.733	102.133	375	554.5	34.73	340	0.3004	0.256	0.378
methyl butanoate	291	26	0.0123	5.67332	3.2581	-4.39816	102.133	375	554.5	34.73	340	0.3004	0.256	0.378
methyl butanoate	291	31	0.0143	5.67332	3.43399	-4.2475	102.133	375	554.5	34.73	340	0.3004	0.256	0.378
methyl butanoate	291	38.5	0.0173	5.67332	3.65066	-4.05705	102.133	375	554.5	34.73	340	0.3004	0.256	0.378
methyl propanoate	291	16	0.0068	5.67332	2.77259	-4.99083	88.106	353	530.6	40.04	282	0.3124	0.256	0.347
methyl propanoate	291	21.7	0.0088	5.67332	3.07731	-4.733	88.106	353	530.6	40.04	282	0.3124	0.256	0.347
methyl propanoate	291	31.2	0.0123	5.67332	3.44042	-4.39816	88.106	353	530.6	40.04	282	0.3124	0.256	0.347
methyl propanoate	291	41.1	0.0143	5.67332	3.71601	-4.2475	88.106	353	530.6	40.04	282	0.3124	0.256	0.347
n-eicosane	373.35	10.09	0.0113	5.92252	2.31174	-4.48295	282.553	616.93	788.59	11.86	1161.7	0.2432	0.21	0.891
n-eicosane	373.35	20.13	0.0229	5.92252	3.00237	-3.77662	282.553	616.93	788.59	11.86	1161.7	0.2432	0.21	0.891
n-eicosane	373.35	30.44	0.0348	5.92252	3.41569	-3.35814	282.553	616.93	788.59	11.86	1161.7	0.2432	0.21	0.891
n-eicosane	373.35	40.77	0.0464	5.92252	3.70802	-3.07046	282.553	616.93	788.59	11.86	1161.7	0.2432	0.21	0.891
n-eicosane	373.35	50.81	0.0563	5.92252	3.92818	-2.87706	282.553	616.93	788.59	11.86	1161.7	0.2432	0.21	0.891
n-eicosane	473.55	10.02	0.0182	6.16026	2.30469	-4.00633	282.553	616.93	788.59	11.86	1161.7	0.2432	0.21	0.891
n-eicosane	473.55	20.16	0.0362	6.16026	3.00388	-3.3187	282.553	616.93	788.59	11.86	1161.7	0.2432	0.21	0.891
n-eicosane	473.55	30.44	0.0539	6.16026	3.41569	-2.92062	282.553	616.93	788.59	11.86	1161.7	0.2432	0.21	0.891
n-eicosane	473.55	40.36	0.0715	6.16026	3.69778	-2.63806	282.553	616.93	788.59	11.86	1161.7	0.2432	0.21	0.891
n-eicosane	473.55	50.35	0.0866	6.16026	3.91897	-2.44646	282.553	616.93	788.59	11.86	1161.7	0.2432	0.21	0.891
n-eicosane	573.25	9.94	0.0241	6.35132	2.29657	-3.72554	282.553	616.93	788.59	11.86	1161.7	0.2432	0.21	0.891
n-eicosane	573.25	20.15	0.0501	6.35132	3.00338	-2.99373	282.553	616.93	788.59	11.86	1161.7	0.2432	0.21	0.891
n-eicosane	573.25	30.33	0.0742	6.35132	3.41202	-2.60099	282.553	616.93	788.59	11.86	1161.7	0.2432	0.21	0.891
n-eicosane	573.25	40.57	0.0965	6.35132	3.70304	-2.33821	282.553	616.93	788.59	11.86	1161.7	0.2432	0.21	0.891
n-eicosane	573.25	50.65	0.117	6.35132	3.92499	-2.14558	282.553	616.93	788.59	11.86	1161.7	0.2432	0.21	0.891
n-octane	463.15	10.1	0.00869	6.13805	2.31254	-4.74558	114.231	398.77	568.7	24.9	486	0.235	0.256	0.4
n-octane	463.15	16.4	0.0185	6.13805	2.79728	-3.98998	114.231	398.77	568.7	24.9	486	0.235	0.256	0.4
n-octane	463.15	27.5	0.03554	6.13805	3.31419	-3.3371	114.231	398.77	568.7	24.9	486	0.235	0.256	0.4
n-octane	463.15	43.7	0.05933	6.13805	3.77735	-2.82464	114.231	398.77	568.7	24.9	486	0.235	0.256	0.4
n-octane	463.15	63.6	0.08741	6.13805	4.15261	-2.43715	114.231	398.77	568.7	24.9	486	0.235	0.256	0.4
n-octane	473.15	12.4	0.01152	6.15941	2.5177	-4.46367	114.231	398.77	568.7	24.9	486	0.235	0.256	0.4
n-octane	473.15	20.4	0.02454	6.15941	3.01553	-3.70745	114.231	398.77	568.7	24.9	486	0.235	0.256	0.4
n-octane	473.15	34.9	0.04755	6.15941	3.55249	-3.04597	114.231	398.77	568.7	24.9	486	0.235	0.256	0.4
n-octane	473.15	55.9	0.07952	6.15941	4.02356	-2.53175	114.231	398.77	568.7	24.9	486	0.235	0.256	0.4
n-octane	473.15	83	0.11837	6.15941	4.41884	-2.13394	114.231	398.77	568.7	24.9	486	0.235	0.256	0.4
n-octane	483.15	15.3	0.01525	6.18033	2.72785	-4.18318	114.231	398.77	568.7	24.9	486	0.235	0.256	0.4
n-octane	483.15	25.4	0.03263	6.18033	3.23475	-3.42252	114.231	398.77	568.7	24.9	486	0.235	0.256	0.4
n-octane	483.15	44.1	0.06361	6.18033	3.78646	-2.75498	114.231	398.77	568.7	24.9	486	0.235	0.256	0.4
n-octane	483.15	72.4	0.10762	6.18033	4.28221	-2.22915	114.231	398.77	568.7	24.9	486	0.235	0.256	0.4
n-octane	483.15	110	0.1615	6.18033	4.70048	-1.82325	114.231	398.77	568.7	24.9	486	0.235	0.256	0.4
n-octane	493.15	10.8	0.00538	6.20081	2.37955	-5.22507	114.231	398.77	568.7	24.9	486	0.235	0.256	0.4
n-octane	493.15	12.8	0.00914	6.20081	2.54945	-4.69509	114.231	398.77	568.7	24.9	486	0.235	0.256	0.4
n-octane	493.15	18.8	0.02024	6.20081	2.93386	-3.90009	114.231	398.77	568.7	24.9	486	0.235	0.256	0.4
n-octane	493.15	31.4	0.04317	6.20081	3.44681	-3.14261	114.231	398.77	568.7	24.9	486	0.235	0.256	0.4
n-octane	493.15	55.7	0.08493	6.20081	4.01998	-2.46593	114.231	398.77	568.7	24.9	486	0.235	0.256	0.4
n-octane	493.15	94.1	0.14584	6.20081	4.54436	-1.92525	114.231	398.77	568.7	24.9	486	0.235	0.256	0.4
n-octane	493.15	150.4	0.22479	6.20081	5.0133	-1.49259	114.231	398.77	568.7	24.9	486	0.235	0.256	0.4
n-octane	503.15	12.9	0.00716	6.22089	2.55723	-4.93925	114.231	398.77	568.7	24.9	486	0.235	0.256	0.4
n-octane	503.15	15.5	0.01228	6.22089	2.74084	-4.39978	114.231	398.77	568.7	24.9	486	0.235	0.256	0.4
n-octane	503.15	22.9	0.02693	6.22089	3.13114	-3.61451	114.231	398.77	568.7	24.9	486	0.235	0.256	0.4
n-octane	503.15	39.5	0.05848	6.22089	3.6763	-2.83907	114.231	398.77	568.7	24.9	486	0.235	0.256	0.4
n-octane	503.15	71	0.11466	6.22089	4.26268	-2.16578	114.231	398.77	568.7	24.9	486	0.235	0.256	0.4
n-octane	503.15	125.3	0.2008	6.22089	4.83071	-1.60545	114.231	398.77	568.7	24.9	486	0.235	0.256	0.4
n-octane	513.15	14.3	0.00701	6.24057	2.66026	-4.96042	114.231	398.77	568.7	24.9	486	0.235	0.256	0.4
n-octane	513.15	15.4	0.00956	6.24057	2.73437	-4.65017	114.231	398.77	568.7	24.9	486	0.235	0.256	0.4
n-octane	513.15	18.7	0.01643	6.24057	2.92852	-4.10865	114.231	398.77	568.7	24.9	486	0.235	0.256	0.4
n-octane	513.15	28.1	0.03617	6.24057	3.33577	-3.31953	114.231	398.77	568.7	24.9	486	0.235	0.256	0.4
n-octane	513.15	49	0.07814	6.24057	3.89182	-2.54925	114.231	398.77	568.7	24.9	486	0.235	0.256	0.4
n-octane	513.15	92.4	0.15784	6.24057	4.52613	-1.84617	114.231	398.77	568.7	24.9	486	0.235	0.256	0.4
n-octane	523.15	18.5	0.01304	6.25987	2.91777	-4.33973	114.231	398.77	568.7	24.9	486	0.235	0.256	0.4
n-octane	523.15	22.5	0.02233	6.25987	3.11352	-3.80182	114.231	398.77	568.7	24.9	486	0.235	0.256	0.4
n-octane	523.15	34.5	0.04926	6.25987	3.54096	-3.01064	114.231	398.77	568.7	24.9	486	0.235	0.256	0.4
n-octane	523.15	62.5	0.10862	6.25987	4.13517	-2.2199	114.231	398.77	568.7	24.9	486	0.235	0.256	0.4
n-octane	523.15	125.5	0.22578	6.25987	4.83231	-1.48819	114.231	398.77	568.7	24.9	486	0.235	0.256	0.4
n-octane	533.15	18.2	0.00821	6.2788	2.90142	-4.8024	114.231	398.77	568.7	24.9	486	0.235	0.256	0.4
n-octane	533.15	20.1	0.01323	6.2788	3.00072	-4.32527	114.231	398.77	568.7	24.9	486	0.235	0.256	0.4
n-octane	533.15	22.1	0.01815	6.2788	3.09558	-4.00908	114.231	398.77	568.7	24.9	486	0.235	0.256	0.4
n-octane	533.15	27.3	0.03112	6.2788	3.30689	-3.4699	114.231	398.77	568.7	24.9	486	0.235	0.256	0.4
n-octane	533.15	43	0.0692	6.2788	3.7612	-2.67075	114.231	398.77	568.7	24.9	486	0.235	0.256	0.4
n-octane	533.15	81.5	0.15525	6.2788	4.4006	-1.86272	114.231	398.77	568.7	24.9	486	0.235	0.256	0.4
n-octane	543.15	21.5	0.01193	6.29739	3.06805	-4.4287	114.231	398.77	568.7	24.9	486	0.235	0.256	0.4
n-octane	543.15	26.6	0.02616	6.29739	3.28091	-3.64352	114.231	398.77	568.7	24.9	486	0.235	0.256	0.4
n-octane	543.15	33.4	0.04454	6.29739	3.50856	-3.11137	114.231	398.77	568.7	24.9	486	0.235	0.256	0.4
n-octane	543.15	55	0.10204	6.29739	4.00733	-2.28239	114.231	398.77	568.7	24.9	486	0.235	0.256	0.4
n-octane	543.15	117.3	0.25001	6.29739	4.76473	-1.38625	114.231	398.77	568.7	24.9	486	0.235	0.256	0.4
ethanol	298.15	57.2	0.01161	5.6976	4.04655	-4.45589	46.069	351.5	513.92	61.48	167	0.2759	0.24	0.645
ethanol	298.15	116	0.02292	5.6976	4.75359	-3.77575	46.069	351.5	513.92	61.48	167	0.2759	0.24	0.645
ethanol	298.15	174.3	0.03381	5.6976	5.16078	-3.387	46.069	351.5	513.92	61.48	167	0.2759	0.24	0.645
ethanol	298.15	233.2	0.04429	5.6976	5.4519	-3.117	46.069	351.5	513.92	61.48	167	0.2759	0.24	0.645
ethanol	298.15	292.6	0.05463	5.6976	5.67881	-2.90717	46.069	351.5	513.92	61.48	167	0.2759	0.24	0.645
ethanol	348.15	41	0.01051	5.85263	3.71357	-4.55543	46.069	351.5	513.92	61.48	167	0.2759	0.24	0.645
ethanol	348.15	84.6	0.02082	5.85263	4.43793	-3.87184	46.069	351.5	513.92	61.48	167	0.2759	0.24	0.645
ethanol	348.15	142.3	0.03533	5.85263	4.95794	-3.34302	46.069	351.5	513.92	61.48	167	0.2759	0.24	0.645
ethanol	348.15	240.3	0.05957	5.85263	5.48189	-2.8206	46.069	351.5	513.92	61.48	167	0.2759	0.24	0.645
ethanol	398.15	61.2	0.01989	5.98683	4.11415	-3.91754	46.069	351.5	513.92	61.48	167	0.2759	0.24	0.645
ethanol	398.15	144.2	0.0479	5.98683	4.9712	-3.03864	46.069	351.5	513.92	61.48	167	0.2759	0.24	0.645
ethanol	398.15	227.2	0.07437	5.98683	5.42583	-2.5987	46.069	351.5	513.92	61.48	167	0.2759	0.24	0.645
ethanol	448.15	55.4	0.02005	6.10513	4.01458	-3.90953	46.069	351.5	513.92	61.48	167	0.2759	0.24	0.645
ethanol	448.15	93	0.03936	6.10513	4.5326	-3.23501	46.069	351.5	513.92	61.48	167	0.2759	0.24	0.645
ethanol	448.15	148.4	0.06655	6.10513	4.99991	-2.7098	46.069	351.5	513.92	61.48	167	0.2759	0.24	0.645
ethanol	448.15	219.9	0.1005	6.10513	5.39317	-2.2976	46.069	351.5	513.92	61.48	167	0.2759	0.24	0.645
ethanol	448.15	288.3	0.1322	6.10513	5.664	-2.02344	46.069	351.5	513.92	61.48	167	0.2759	0.24	0.645
ethanol	498.15	102.9	0.05724	6.2109	4.63376	-2.8605	46.069	351.5	513.92	61.48	167	0.2759	0.24	0.645
ethanol	498.15	155.1	0.1104	6.2109	5.04407	-2.20365	46.069	351.5	513.92	61.48	167	0.2759	0.24	0.645
ethanol	498.15	201.2	0.1604	6.2109	5.3043	-1.83008	46.069	351.5	513.92	61.48	167	0.2759	0.24	0.645
ethanol	498.15	244.5	0.2097	6.2109	5.49922	-1.56208	46.069	351.5	513.92	61.48	167	0.2759	0.24	0.645
ethanol	498.15	282.1	0.2573	6.2109	5.64226	-1.35751	46.069	351.5	513.92	61.48	167	0.2759	0.24	0.645
ethanol	503.15	220	0.2287	6.22089	5.39363	-1.47534	46.069	351.5	513.92	61.48	167	0.2759	0.24	0.645
ethanol	503.15	231.5	0.2533	6.22089	5.44458	-1.37318	46.069	351.5	513.92	61.48	167	0.2759	0.24	0.645
ethanol	508.15	132.6	0.1169	6.23078	4.88734	-2.14644	46.069	351.5	513.92	61.48	167	0.2759	0.24	0.645
ethanol	508.15	140.7	0.1349	6.23078	4.94663	-2.00322	46.069	351.5	513.92	61.48	167	0.2759	0.24	0.645
ethanol	508.15	146.8	0.1518	6.23078	4.98907	-1.88519	46.069	351.5	513.92	61.48	167	0.2759	0.24	0.645
ethanol	508.15	151.5	0.17	6.23078	5.02059	-1.77196	46.069	351.5	513.92	61.48	167	0.2759	0.24	0.645
ethanol	508.15	154	0.1883	6.23078	5.03695	-1.66972	46.069	351.5	513.92	61.48	167	0.2759	0.24	0.645
2-methylbutanal	303.15	1	0.001	5.71423	0	-6.90776	86.134	365	570.01	39.2	313.26	0.275	0.259	0.451
2-methylbutanal	303.15	5.1	0.0045	5.71423	1.62924	-5.40368	86.134	365	570.01	39.2	313.26	0.275	0.259	0.451
2-methylbutanal	303.15	10.1	0.009	5.71423	2.31254	-4.71053	86.134	365	570.01	39.2	313.26	0.275	0.259	0.451
2-methylbutanal	323.15	1	0.0008	5.77812	0	-7.1309	86.134	365	570.01	39.2	313.26	0.275	0.259	0.451
2-methylbutanal	323.15	5.1	0.0047	5.77812	1.62924	-5.36019	86.134	365	570.01	39.2	313.26	0.275	0.259	0.451
2-methylbutanal	323.15	10.1	0.01	5.77812	2.31254	-4.60517	86.134	365	570.01	39.2	313.26	0.275	0.259	0.451
2-methylbutanal	323.15	50.7	0.043	5.77812	3.92593	-3.14656	86.134	365	570.01	39.2	313.26	0.275	0.259	0.451
2-methylbutanal	323.15	81	0.066	5.77812	4.39445	-2.7181	86.134	365	570.01	39.2	313.26	0.275	0.259	0.451
2-methylbutanal	323.15	101.3	0.08	5.77812	4.61809	-2.52573	86.134	365	570.01	39.2	313.26	0.275	0.259	0.451
2-methylbutanal	343.15	1	0.0006	5.83817	0	-7.41858	86.134	365	570.01	39.2	313.26	0.275	0.259	0.451
2-methylbutanal	343.15	5.1	0.0048	5.83817	1.62924	-5.33914	86.134	365	570.01	39.2	313.26	0.275	0.259	0.451
2-methylbutanal	343.15	10.1	0.01	5.83817	2.31254	-4.60517	86.134	365	570.01	39.2	313.26	0.275	0.259	0.451
2-methylbutanal	343.15	50.7	0.047	5.83817	3.92593	-3.05761	86.134	365	570.01	39.2	313.26	0.275	0.259	0.451
2-methylbutanal	343.15	81	0.071	5.83817	4.39445	-2.64508	86.134	365	570.01	39.2	313.26	0.275	0.259	0.451
2-methylbutanal	343.15	101.3	0.08	5.83817	4.61809	-2.52573	86.134	365	570.01	39.2	313.26	0.275	0.259	0.451
2-methylbutanal	363.15	1	0.0001	5.89482	0	-9.21034	86.134	365	570.01	39.2	313.26	0.275	0.259	0.451
2-methylbutanal	363.15	5.1	0.0046	5.89482	1.62924	-5.3817	86.134	365	570.01	39.2	313.26	0.275	0.259	0.451
2-methylbutanal	363.15	10.1	0.0102	5.89482	2.31254	-4.58537	86.134	365	570.01	39.2	313.26	0.275	0.259	0.451
2-methylbutanal	363.15	50.7	0.05	5.89482	3.92593	-2.99573	86.134	365	570.01	39.2	313.26	0.275	0.259	0.451
2-methylbutanal	363.15	81	0.07	5.89482	4.39445	-2.65926	86.134	365	570.01	39.2	313.26	0.275	0.259	0.451
2-methylbutanal	363.15	101.3	0.091	5.89482	4.61809	-2.3969	86.134	365	570.01	39.2	313.26	0.275	0.259	0.451
2-methylbutanal	383.15	5.1	0.0035	5.94843	1.62924	-5.65499	86.134	365	570.01	39.2	313.26	0.275	0.259	0.451
2-methylbutanal	383.15	10.1	0.01	5.94843	2.31254	-4.60517	86.134	365	570.01	39.2	313.26	0.275	0.259	0.451
2-methylbutanal	383.15	50.7	0.055	5.94843	3.92593	-2.90042	86.134	365	570.01	39.2	313.26	0.275	0.259	0.451
2-methylbutanal	383.15	81	0.082	5.94843	4.39445	-2.50104	86.134	365	570.01	39.2	313.26	0.275	0.259	0.451
2-methylbutanal	383.15	101.3	0.097	5.94843	4.61809	-2.33304	86.134	365	570.01	39.2	313.26	0.275	0.259	0.451
2-aminoethanol	323.15	30.7	0.00161	5.77812	3.42426	-6.43152	61.084	444.15	678.2	68.55	225	0.2715	0.274	0.287
2-aminoethanol	323.15	50.8	0.0027	5.77812	3.9279	-5.9145	61.084	444.15	678.2	68.55	225	0.2715	0.274	0.287
2-aminoethanol	323.15	74.7	0.00397	5.77812	4.31348	-5.52899	61.084	444.15	678.2	68.55	225	0.2715	0.274	0.287
2-aminoethanol	323.15	97.1	0.00529	5.77812	4.57574	-5.24194	61.084	444.15	678.2	68.55	225	0.2715	0.274	0.287
2-aminoethanol	323.15	117.9	0.00634	5.77812	4.76984	-5.06088	61.084	444.15	678.2	68.55	225	0.2715	0.274	0.287
2-aminoethanol	323.15	159.3	0.00841	5.77812	5.07079	-4.77833	61.084	444.15	678.2	68.55	225	0.2715	0.274	0.287
2-aminoethanol	348.15	69.1	0.00449	5.85263	4.23555	-5.4059	61.084	444.15	678.2	68.55	225	0.2715	0.274	0.287
2-aminoethanol	348.15	73.4	0.00477	5.85263	4.29592	-5.34541	61.084	444.15	678.2	68.55	225	0.2715	0.274	0.287
2-aminoethanol	348.15	94.4	0.00614	5.85263	4.54754	-5.09293	61.084	444.15	678.2	68.55	225	0.2715	0.274	0.287
2-aminoethanol	348.15	106.2	0.00699	5.85263	4.66532	-4.96327	61.084	444.15	678.2	68.55	225	0.2715	0.274	0.287
2-aminoethanol	373.15	33.1	0.00265	5.92198	3.49953	-5.9332	61.084	444.15	678.2	68.55	225	0.2715	0.274	0.287
2-aminoethanol	373.15	48.5	0.00391	5.92198	3.88156	-5.54422	61.084	444.15	678.2	68.55	225	0.2715	0.274	0.287
2-aminoethanol	373.15	59.9	0.0049	5.92198	4.09268	-5.31852	61.084	444.15	678.2	68.55	225	0.2715	0.274	0.287
2-aminoethanol	373.15	70.5	0.00563	5.92198	4.25561	-5.17965	61.084	444.15	678.2	68.55	225	0.2715	0.274	0.287
2-aminoethanol	373.15	82.9	0.00668	5.92198	4.41764	-5.00864	61.084	444.15	678.2	68.55	225	0.2715	0.274	0.287
2-aminoethanol	398.15	68	0.00669	5.98683	4.21951	-5.00714	61.084	444.15	678.2	68.55	225	0.2715	0.274	0.287
2-aminoethanol	398.15	76.7	0.00756	5.98683	4.3399	-4.88488	61.084	444.15	678.2	68.55	225	0.2715	0.274	0.287
2-aminoethanol	398.15	90.8	0.00898	5.98683	4.50866	-4.71276	61.084	444.15	678.2	68.55	225	0.2715	0.274	0.287
2-aminoethanol	423.15	40.4	0.00467	6.04773	3.69883	-5.3666	61.084	444.15	678.2	68.55	225	0.2715	0.274	0.287
2-aminoethanol	423.15	41.3	0.00478	6.04773	3.72086	-5.34331	61.084	444.15	678.2	68.55	225	0.2715	0.274	0.287
2-aminoethanol	423.15	43.5	0.0049	6.04773	3.77276	-5.31852	61.084	444.15	678.2	68.55	225	0.2715	0.274	0.287
2-aminoethanol	423.15	54.6	0.006214	6.04773	4.00003	-5.08095	61.084	444.15	678.2	68.55	225	0.2715	0.274	0.287
2-aminoethanol	423.15	69.9	0.00792	6.04773	4.24707	-4.83836	61.084	444.15	678.2	68.55	225	0.2715	0.274	0.287
2-aminoethanol	423.15	117.2	0.01342	6.04773	4.76388	-4.31101	61.084	444.15	678.2	68.55	225	0.2715	0.274	0.287
water	323.15	31.8	0.000402	5.77812	3.45947	-7.81906	18.015	373.15	647.13	220.55	55.95	0.322	0.229	0.3449
water	323.15	60.3	0.000763	5.77812	4.09933	-7.17825	18.015	373.15	647.13	220.55	55.95	0.322	0.229	0.3449
water	323.15	119.3	0.001513	5.77812	4.78164	-6.49366	18.015	373.15	647.13	220.55	55.95	0.322	0.229	0.3449
water	373.15	57	0.00082	5.92198	4.04305	-7.10621	18.015	373.15	647.13	220.55	55.95	0.322	0.229	0.3449
water	373.15	120.9	0.001753	5.92198	4.79496	-6.34643	18.015	373.15	647.13	220.55	55.95	0.322	0.229	0.3449
water	373.15	153.7	0.002232	5.92198	5.035	-6.10486	18.015	373.15	647.13	220.55	55.95	0.322	0.229	0.3449
water	423.15	51.8	0.0009	6.04773	3.94739	-7.01312	18.015	373.15	647.13	220.55	55.95	0.322	0.229	0.3449
water	423.15	54.3	0.000979	6.04773	3.99452	-6.92898	18.015	373.15	647.13	220.55	55.95	0.322	0.229	0.3449
water	423.15	75.9	0.001353	6.04773	4.32942	-6.60543	18.015	373.15	647.13	220.55	55.95	0.322	0.229	0.3449
water	423.15	87.1	0.001595	6.04773	4.46706	-6.44088	18.015	373.15	647.13	220.55	55.95	0.322	0.229	0.3449
n-decane	503	14.8	0.0178	6.22059	2.69463	-4.02856	142.285	447.2	617.7	21.1	561.35	0.2535	0.231	0.492
n-decane	503	19.6	0.0303	6.22059	2.97553	-3.49661	142.285	447.2	617.7	21.1	561.35	0.2535	0.231	0.492
n-decane	503	32.7	0.0557	6.22059	3.48738	-2.88778	142.285	447.2	617.7	21.1	561.35	0.2535	0.231	0.492
n-decane	503	52	0.0828	6.22059	3.95124	-2.49133	142.285	447.2	617.7	21.1	561.35	0.2535	0.231	0.492
n-decane	503	69.9	0.1111	6.22059	4.24707	-2.19732	142.285	447.2	617.7	21.1	561.35	0.2535	0.231	0.492
n-decane	503	101	0.1507	6.22059	4.61512	-1.89246	142.285	447.2	617.7	21.1	561.35	0.2535	0.231	0.492
1-hexadecanol	372.1	34.82	0.0466	5.91916	3.55019	-3.06615	242.445	613.15	773.89	12.64	1085.89	0.2233	0.213	1.089
1-hexadecanol	376.3	35.24	0.0469	5.93039	3.56218	-3.05974	242.445	613.15	773.89	12.64	1085.89	0.2233	0.213	1.089
1-hexadecanol	380.9	35.67	0.0475	5.94254	3.57431	-3.04703	242.445	613.15	773.89	12.64	1085.89	0.2233	0.213	1.089
1-hexadecanol	385.8	36.12	0.0482	5.95532	3.58685	-3.0324	242.445	613.15	773.89	12.64	1085.89	0.2233	0.213	1.089
1-hexadecanol	391.2	36.61	0.049	5.96922	3.60032	-3.01593	242.445	613.15	773.89	12.64	1085.89	0.2233	0.213	1.089
1-hexadecanol	395.6	37.05	0.0493	5.9804	3.61227	-3.00983	242.445	613.15	773.89	12.64	1085.89	0.2233	0.213	1.089
1-hexadecanol	399.9	37.48	0.0497	5.99121	3.62381	-3.00175	242.445	613.15	773.89	12.64	1085.89	0.2233	0.213	1.089
1-hexadecanol	404.5	37.94	0.0501	6.00265	3.63601	-2.99373	242.445	613.15	773.89	12.64	1085.89	0.2233	0.213	1.089
1-hexadecanol	410	38.51	0.0505	6.01616	3.65092	-2.98578	242.445	613.15	773.89	12.64	1085.89	0.2233	0.213	1.089
1-hexadecanol	415.3	39.02	0.051	6.029	3.66407	-2.97593	242.445	613.15	773.89	12.64	1085.89	0.2233	0.213	1.089
1-hexadecanol	420.3	39.52	0.0515	6.04097	3.67681	-2.96617	242.445	613.15	773.89	12.64	1085.89	0.2233	0.213	1.089
1-hexadecanol	425.2	39.99	0.0522	6.05256	3.68863	-2.95267	242.445	613.15	773.89	12.64	1085.89	0.2233	0.213	1.089
1-hexadecanol	429.9	40.44	0.0529	6.06355	3.69982	-2.93935	242.445	613.15	773.89	12.64	1085.89	0.2233	0.213	1.089
1-hexadecanol	435.3	40.95	0.0536	6.07604	3.71235	-2.92621	242.445	613.15	773.89	12.64	1085.89	0.2233	0.213	1.089
1-hexadecanol	440.5	41.44	0.0544	6.08791	3.72425	-2.91139	242.445	613.15	773.89	12.64	1085.89	0.2233	0.213	1.089
1-hexadecanol	445.1	41.89	0.0551	6.0983	3.73505	-2.89861	242.445	613.15	773.89	12.64	1085.89	0.2233	0.213	1.089
1-hexadecanol	450	42.38	0.0556	6.10925	3.74668	-2.88957	242.445	613.15	773.89	12.64	1085.89	0.2233	0.213	1.089
1-hexadecanol	454.9	42.87	0.0563	6.12008	3.75817	-2.87706	242.445	613.15	773.89	12.64	1085.89	0.2233	0.213	1.089
1-hexadecanol	459.8	43.36	0.0569	6.13079	3.76954	-2.86646	242.445	613.15	773.89	12.64	1085.89	0.2233	0.213	1.089
1-hexadecanol	465	43.88	0.0576	6.14204	3.78146	-2.85423	242.445	613.15	773.89	12.64	1085.89	0.2233	0.213	1.089
1-hexadecanol	469.9	44.37	0.0583	6.15252	3.79256	-2.84215	242.445	613.15	773.89	12.64	1085.89	0.2233	0.213	1.089
1-hexadecanol	474.5	44.81	0.0591	6.16226	3.80243	-2.82852	242.445	613.15	773.89	12.64	1085.89	0.2233	0.213	1.089
1-hexadecanol	480.3	45.35	0.0602	6.17441	3.81441	-2.81008	242.445	613.15	773.89	12.64	1085.89	0.2233	0.213	1.089
1-hexadecanol	485.1	45.8	0.0612	6.18436	3.82428	-2.79361	242.445	613.15	773.89	12.64	1085.89	0.2233	0.213	1.089
1-hexadecanol	490	46.24	0.0623	6.19441	3.83385	-2.77579	242.445	613.15	773.89	12.64	1085.89	0.2233	0.213	1.089
1-hexadecanol	494	46.61	0.0631	6.20254	3.84182	-2.76303	242.445	613.15	773.89	12.64	1085.89	0.2233	0.213	1.089
1-hexadecanol	500.2	47.2	0.0644	6.21501	3.85439	-2.74264	242.445	613.15	773.89	12.64	1085.89	0.2233	0.213	1.089
1-hexadecanol	504.4	47.6	0.0652	6.22337	3.86283	-2.7303	242.445	613.15	773.89	12.64	1085.89	0.2233	0.213	1.089
1-hexadecanol	509.5	48.08	0.0664	6.23343	3.87287	-2.71206	242.445	613.15	773.89	12.64	1085.89	0.2233	0.213	1.089
1-hexadecanol	514.9	48.61	0.0674	6.24397	3.88383	-2.69711	242.445	613.15	773.89	12.64	1085.89	0.2233	0.213	1.089
phenanthrene	405.6	33.39	0.0166	6.00537	3.50826	-4.09835	178.233	609.2	869	31.19	554	0.3217	0.239	0.568
phenanthrene	410.7	33.88	0.0167	6.01786	3.52282	-4.09235	178.233	609.2	869	31.19	554	0.3217	0.239	0.568
phenanthrene	415.8	34.34	0.0169	6.0302	3.53631	-4.08044	178.233	609.2	869	31.19	554	0.3217	0.239	0.568
phenanthrene	421	34.82	0.0171	6.04263	3.55019	-4.06868	178.233	609.2	869	31.19	554	0.3217	0.239	0.568
phenanthrene	426	35.27	0.0173	6.05444	3.56303	-4.05705	178.233	609.2	869	31.19	554	0.3217	0.239	0.568
phenanthrene	428.7	35.51	0.0174	6.06076	3.56981	-4.05129	178.233	609.2	869	31.19	554	0.3217	0.239	0.568
phenanthrene	436.4	36.14	0.0179	6.07856	3.5874	-4.02295	178.233	609.2	869	31.19	554	0.3217	0.239	0.568
phenanthrene	441.4	36.61	0.0181	6.08995	3.60032	-4.01184	178.233	609.2	869	31.19	554	0.3217	0.239	0.568
phenanthrene	446.4	37.06	0.0183	6.10122	3.61254	-4.00085	178.233	609.2	869	31.19	554	0.3217	0.239	0.568
phenanthrene	451.2	37.48	0.0185	6.11191	3.62381	-3.98998	178.233	609.2	869	31.19	554	0.3217	0.239	0.568
phenanthrene	456.3	37.94	0.0188	6.12315	3.63601	-3.9739	178.233	609.2	869	31.19	554	0.3217	0.239	0.568
phenanthrene	461.1	38.37	0.019	6.13361	3.64728	-3.96332	178.233	609.2	869	31.19	554	0.3217	0.239	0.568
phenanthrene	466.1	38.81	0.0193	6.1444	3.65868	-3.94765	178.233	609.2	869	31.19	554	0.3217	0.239	0.568
phenanthrene	471	39.25	0.0195	6.15486	3.66995	-3.93734	178.233	609.2	869	31.19	554	0.3217	0.239	0.568
phenanthrene	475.9	39.67	0.0199	6.16521	3.6806	-3.91704	178.233	609.2	869	31.19	554	0.3217	0.239	0.568
phenanthrene	480.7	40.09	0.0201	6.17524	3.69113	-3.90704	178.233	609.2	869	31.19	554	0.3217	0.239	0.568
phenanthrene	485.5	40.51	0.0205	6.18518	3.70155	-3.88733	178.233	609.2	869	31.19	554	0.3217	0.239	0.568
phenanthrene	490.3	40.95	0.0207	6.19502	3.71235	-3.87762	178.233	609.2	869	31.19	554	0.3217	0.239	0.568
phenanthrene	495.4	41.39	0.0211	6.20537	3.72304	-3.85848	178.233	609.2	869	31.19	554	0.3217	0.239	0.568
phenanthrene	500	41.8	0.0214	6.21461	3.7329	-3.84436	178.233	609.2	869	31.19	554	0.3217	0.239	0.568
phenanthrene	505	42.23	0.0218	6.22456	3.74313	-3.82585	178.233	609.2	869	31.19	554	0.3217	0.239	0.568
phenanthrene	510	42.65	0.0221	6.23441	3.75303	-3.81218	178.233	609.2	869	31.19	554	0.3217	0.239	0.568
phenanthrene	514.7	43.07	0.0225	6.24358	3.76283	-3.79424	178.233	609.2	869	31.19	554	0.3217	0.239	0.568
phenanthrene	519.5	43.49	0.0228	6.25287	3.77253	-3.78099	178.233	609.2	869	31.19	554	0.3217	0.239	0.568
phenanthrene	524.2	43.89	0.0232	6.26187	3.78169	-3.7636	178.233	609.2	869	31.19	554	0.3217	0.239	0.568
phenanthrene	529.2	44.32	0.0236	6.27137	3.79144	-3.74651	178.233	609.2	869	31.19	554	0.3217	0.239	0.568
phenanthrene	534.3	44.75	0.0241	6.28096	3.80109	-3.72554	178.233	609.2	869	31.19	554	0.3217	0.239	0.568
phenanthrene	539.1	45.15	0.0245	6.2899	3.80999	-3.70908	178.233	609.2	869	31.19	554	0.3217	0.239	0.568
tetraethylene glycol	401.04	45.72	0.0058	5.99406	3.82254	-5.1499	194.228	602.7	795	26.55	564	0.3444	0.227	0.935
tetraethylene glycol	406.3	46.46	0.0065	6.00709	3.83859	-5.03595	194.228	602.7	795	26.55	564	0.3444	0.227	0.935
tetraethylene glycol	411.3	47.19	0.0071	6.01932	3.85418	-4.94766	194.228	602.7	795	26.55	564	0.3444	0.227	0.935
tetraethylene glycol	416.3	47.97	0.0078	6.03141	3.87058	-4.85363	194.228	602.7	795	26.55	564	0.3444	0.227	0.935
tetraethylene glycol	421	48.71	0.0085	6.04263	3.88588	-4.76769	194.228	602.7	795	26.55	564	0.3444	0.227	0.935
tetraethylene glycol	426	49.5	0.0092	6.05444	3.90197	-4.68855	194.228	602.7	795	26.55	564	0.3444	0.227	0.935
tetraethylene glycol	430.4	50.16	0.0099	6.06472	3.91522	-4.61522	194.228	602.7	795	26.55	564	0.3444	0.227	0.935
tetraethylene glycol	435.5	50.83	0.0109	6.07649	3.92849	-4.51899	194.228	602.7	795	26.55	564	0.3444	0.227	0.935
tetraethylene glycol	440.6	51.36	0.0122	6.08814	3.93886	-4.40632	194.228	602.7	795	26.55	564	0.3444	0.227	0.935
tetraethylene glycol	445.3	51.82	0.0134	6.09875	3.94778	-4.3125	194.228	602.7	795	26.55	564	0.3444	0.227	0.935
tetraethylene glycol	450.2	52.57	0.0143	6.10969	3.96215	-4.2475	194.228	602.7	795	26.55	564	0.3444	0.227	0.935
tetraethylene glycol	454.9	53.28	0.0152	6.12008	3.97556	-4.18646	194.228	602.7	795	26.55	564	0.3444	0.227	0.935
tetraethylene glycol	459.9	54.05	0.0163	6.13101	3.98991	-4.11659	194.228	602.7	795	26.55	564	0.3444	0.227	0.935
tetraethylene glycol	464.7	54.76	0.0173	6.14139	4.00296	-4.05705	194.228	602.7	795	26.55	564	0.3444	0.227	0.935
tetraethylene glycol	469.5	55.45	0.0184	6.15167	4.01548	-3.9954	194.228	602.7	795	26.55	564	0.3444	0.227	0.935
tetraethylene glycol	474.4	56.14	0.0196	6.16205	4.02785	-3.93223	194.228	602.7	795	26.55	564	0.3444	0.227	0.935
tetraethylene glycol	479.3	56.87	0.0208	6.17233	4.04077	-3.8728	194.228	602.7	795	26.55	564	0.3444	0.227	0.935
tetraethylene glycol	483.9	57.54	0.022	6.18188	4.05248	-3.81671	194.228	602.7	795	26.55	564	0.3444	0.227	0.935
tetraethylene glycol	489	58.25	0.0233	6.19236	4.06474	-3.7593	194.228	602.7	795	26.55	564	0.3444	0.227	0.935
tetraethylene glycol	493.9	58.9	0.0248	6.20233	4.07584	-3.69691	194.228	602.7	795	26.55	564	0.3444	0.227	0.935
tetraethylene glycol	498.8	59.58	0.0262	6.21221	4.08732	-3.642	194.228	602.7	795	26.55	564	0.3444	0.227	0.935
tetraethylene glycol	503.8	60.28	0.0277	6.22218	4.099	-3.58632	194.228	602.7	795	26.55	564	0.3444	0.227	0.935
tetraethylene glycol	508.9	61.04	0.0292	6.23225	4.11153	-3.53359	194.228	602.7	795	26.55	564	0.3444	0.227	0.935
tetraethylene glycol	513.6	61.69	0.0307	6.24144	4.12212	-3.48349	194.228	602.7	795	26.55	564	0.3444	0.227	0.935
tetraethylene glycol	518.7	62.44	0.0324	6.25133	4.13421	-3.4296	194.228	602.7	795	26.55	564	0.3444	0.227	0.935
tetraethylene glycol	523.6	63.21	0.034	6.26073	4.14646	-3.38139	194.228	602.7	795	26.55	564	0.3444	0.227	0.935
tetraethylene glycol	528.4	64.08	0.0355	6.26985	4.16013	-3.33822	194.228	602.7	795	26.55	564	0.3444	0.227	0.935
tetraethylene glycol	533.5	65.04	0.0372	6.27946	4.175	-3.29145	194.228	602.7	795	26.55	564	0.3444	0.227	0.935
1-octanol	273.32	25.89	0.0086	5.61064	3.2538	-4.75599	130.23	468	652.5	27.77	497	0.262	0.254	0.583
1-octanol	273.32	36.57	0.0122	5.61064	3.59918	-4.40632	130.23	468	652.5	27.77	497	0.262	0.254	0.583
1-octanol	273.32	47.5	0.0148	5.61064	3.86075	-4.21313	130.23	468	652.5	27.77	497	0.262	0.254	0.583
1-octanol	273.32	58.43	0.0191	5.61064	4.0679	-3.95807	130.23	468	652.5	27.77	497	0.262	0.254	0.583
1-octanol	273.32	69.81	0.0218	5.61064	4.24582	-3.82585	130.23	468	652.5	27.77	497	0.262	0.254	0.583
1-octanol	273.32	81.47	0.0245	5.61064	4.40018	-3.70908	130.23	468	652.5	27.77	497	0.262	0.254	0.583
1-octanol	288.41	25.7	0.0096	5.66438	3.24634	-4.64599	130.23	468	652.5	27.77	497	0.262	0.254	0.583
1-octanol	288.41	36.41	0.0127	5.66438	3.59474	-4.36615	130.23	468	652.5	27.77	497	0.262	0.254	0.583
1-octanol	288.41	47.19	0.0174	5.66438	3.85412	-4.05129	130.23	468	652.5	27.77	497	0.262	0.254	0.583
1-octanol	288.41	58.04	0.0205	5.66438	4.06111	-3.88733	130.23	468	652.5	27.77	497	0.262	0.254	0.583
1-octanol	288.41	69.41	0.0238	5.66438	4.24	-3.73807	130.23	468	652.5	27.77	497	0.262	0.254	0.583
1-octanol	288.41	80.55	0.0271	5.66438	4.38892	-3.60822	130.23	468	652.5	27.77	497	0.262	0.254	0.583
1-octanol	303.12	25.69	0.0106	5.71413	3.24594	-4.5469	130.23	468	652.5	27.77	497	0.262	0.254	0.583
1-octanol	303.12	36.49	0.0148	5.71413	3.59696	-4.21313	130.23	468	652.5	27.77	497	0.262	0.254	0.583
1-octanol	303.12	47.31	0.0184	5.71413	3.85669	-3.9954	130.23	468	652.5	27.77	497	0.262	0.254	0.583
1-octanol	303.12	58.75	0.0231	5.71413	4.07326	-3.76792	130.23	468	652.5	27.77	497	0.262	0.254	0.583
1-octanol	303.12	70.83	0.027	5.71413	4.26023	-3.61192	130.23	468	652.5	27.77	497	0.262	0.254	0.583
1-octanol	303.12	82.48	0.0304	5.71413	4.41254	-3.49331	130.23	468	652.5	27.77	497	0.262	0.254	0.583
1-octanol	317.9	25.73	0.0105	5.76174	3.24752	-4.55638	130.23	468	652.5	27.77	497	0.262	0.254	0.583
1-octanol	317.9	36.49	0.0156	5.76174	3.59696	-4.16048	130.23	468	652.5	27.77	497	0.262	0.254	0.583
1-octanol	317.9	47.27	0.0197	5.76174	3.85584	-3.92714	130.23	468	652.5	27.77	497	0.262	0.254	0.583
1-octanol	317.9	58.34	0.0256	5.76174	4.06634	-3.66516	130.23	468	652.5	27.77	497	0.262	0.254	0.583
1-octanol	317.9	70.22	0.0295	5.76174	4.25161	-3.52337	130.23	468	652.5	27.77	497	0.262	0.254	0.583
1-octanol	317.9	84.61	0.0341	5.76174	4.43801	-3.37846	130.23	468	652.5	27.77	497	0.262	0.254	0.583
n-decane	344.3	44.6	0.0369	5.84151	3.79773	-3.29954	142.285	447.2	617.7	21.1	561.35	0.2535	0.231	0.492
n-decane	344.3	71.3	0.0576	5.84151	4.2669	-2.85423	142.285	447.2	617.7	21.1	561.35	0.2535	0.231	0.492
n-decane	344.3	86	0.0682	5.84151	4.45435	-2.68531	142.285	447.2	617.7	21.1	561.35	0.2535	0.231	0.492
n-decane	344.3	124.6	0.0958	5.84151	4.82511	-2.34549	142.285	447.2	617.7	21.1	561.35	0.2535	0.231	0.492
n-decane	344.3	144.6	0.1094	5.84151	4.97397	-2.21274	142.285	447.2	617.7	21.1	561.35	0.2535	0.231	0.492
n-decane	344.3	173.9	0.1288	5.84151	5.15848	-2.04949	142.285	447.2	617.7	21.1	561.35	0.2535	0.231	0.492
n-decane	373.2	44.1	0.0418	5.92211	3.78646	-3.17486	142.285	447.2	617.7	21.1	561.35	0.2535	0.231	0.492
n-decane	373.2	59.6	0.0557	5.92211	4.08766	-2.88778	142.285	447.2	617.7	21.1	561.35	0.2535	0.231	0.492
n-decane	373.2	83.6	0.076	5.92211	4.42604	-2.57702	142.285	447.2	617.7	21.1	561.35	0.2535	0.231	0.492
n-decane	373.2	108.5	0.0963	5.92211	4.68675	-2.34029	142.285	447.2	617.7	21.1	561.35	0.2535	0.231	0.492
n-decane	373.2	129.3	0.1124	5.92211	4.86214	-2.18569	142.285	447.2	617.7	21.1	561.35	0.2535	0.231	0.492
n-decane	373.2	150.4	0.1286	5.92211	5.0133	-2.05105	142.285	447.2	617.7	21.1	561.35	0.2535	0.231	0.492
n-decane	423.2	37.1	0.0435	6.04784	3.61362	-3.13499	142.285	447.2	617.7	21.1	561.35	0.2535	0.231	0.492
n-decane	423.2	48.2	0.0561	6.04784	3.87536	-2.88062	142.285	447.2	617.7	21.1	561.35	0.2535	0.231	0.492
n-decane	423.2	74.8	0.0851	6.04784	4.31482	-2.46393	142.285	447.2	617.7	21.1	561.35	0.2535	0.231	0.492
n-decane	423.2	81.3	0.0914	6.04784	4.39815	-2.39251	142.285	447.2	617.7	21.1	561.35	0.2535	0.231	0.492
n-decane	423.2	113.2	0.1232	6.04784	4.72916	-2.09395	142.285	447.2	617.7	21.1	561.35	0.2535	0.231	0.492
n-decane	423.2	116.6	0.1264	6.04784	4.75875	-2.0683	142.285	447.2	617.7	21.1	561.35	0.2535	0.231	0.492
n-eicosane	323.2	32.6	0.032	5.77827	3.48431	-3.44202	282.553	616.93	788.59	11.86	1161.7	0.2432	0.21	0.891
n-eicosane	323.2	34	0.0333	5.77827	3.52636	-3.4022	282.553	616.93	788.59	11.86	1161.7	0.2432	0.21	0.891
n-eicosane	323.2	67.7	0.0644	5.77827	4.21509	-2.74264	282.553	616.93	788.59	11.86	1161.7	0.2432	0.21	0.891
n-eicosane	323.2	70.2	0.0663	5.77827	4.25135	-2.71357	282.553	616.93	788.59	11.86	1161.7	0.2432	0.21	0.891
n-eicosane	323.2	105.1	0.0964	5.77827	4.65491	-2.33925	282.553	616.93	788.59	11.86	1161.7	0.2432	0.21	0.891
n-eicosane	323.2	107.1	0.0978	5.77827	4.67376	-2.32483	282.553	616.93	788.59	11.86	1161.7	0.2432	0.21	0.891
n-eicosane	323.2	129.1	0.1152	5.77827	4.86059	-2.16109	282.553	616.93	788.59	11.86	1161.7	0.2432	0.21	0.891
n-eicosane	373.2	22.3	0.0273	5.92211	3.10459	-3.60087	282.553	616.93	788.59	11.86	1161.7	0.2432	0.21	0.891
n-eicosane	373.2	24.1	0.0296	5.92211	3.18221	-3.51998	282.553	616.93	788.59	11.86	1161.7	0.2432	0.21	0.891
n-eicosane	373.2	30.9	0.0371	5.92211	3.43076	-3.29414	282.553	616.93	788.59	11.86	1161.7	0.2432	0.21	0.891
n-eicosane	373.2	58.1	0.0686	5.92211	4.06217	-2.67946	282.553	616.93	788.59	11.86	1161.7	0.2432	0.21	0.891
n-eicosane	373.2	67.3	0.0776	5.92211	4.20916	-2.55619	282.553	616.93	788.59	11.86	1161.7	0.2432	0.21	0.891
n-eicosane	373.2	70.1	0.0811	5.92211	4.24992	-2.51207	282.553	616.93	788.59	11.86	1161.7	0.2432	0.21	0.891
n-eicosane	373.2	86.9	0.0989	5.92211	4.46476	-2.31365	282.553	616.93	788.59	11.86	1161.7	0.2432	0.21	0.891
n-eicosane	373.2	104	0.1147	5.92211	4.64439	-2.16544	282.553	616.93	788.59	11.86	1161.7	0.2432	0.21	0.891
n-eicosane	373.2	118.2	0.1289	5.92211	4.77238	-2.04872	282.553	616.93	788.59	11.86	1161.7	0.2432	0.21	0.891
n-eicosane	423.2	28.1	0.041	6.04784	3.33577	-3.19418	282.553	616.93	788.59	11.86	1161.7	0.2432	0.21	0.891
n-eicosane	423.2	39.7	0.0573	6.04784	3.68135	-2.85945	282.553	616.93	788.59	11.86	1161.7	0.2432	0.21	0.891
n-eicosane	423.2	53.3	0.0756	6.04784	3.97594	-2.5823	282.553	616.93	788.59	11.86	1161.7	0.2432	0.21	0.891
n-eicosane	423.2	62.4	0.0874	6.04784	4.13357	-2.43726	282.553	616.93	788.59	11.86	1161.7	0.2432	0.21	0.891
n-eicosane	423.2	77.5	0.1064	6.04784	4.35028	-2.24055	282.553	616.93	788.59	11.86	1161.7	0.2432	0.21	0.891
n-eicosane	423.2	93	0.1246	6.04784	4.5326	-2.08265	282.553	616.93	788.59	11.86	1161.7	0.2432	0.21	0.891
benzene	323.2	40.7	0.0123	5.77827	3.70623	-4.39816	78.114	353.22	562.05	48.95	256	0.3051	0.268	0.21
benzene	323.2	45.6	0.0138	5.77827	3.81991	-4.28309	78.114	353.22	562.05	48.95	256	0.3051	0.268	0.21
benzene	323.2	82.2	0.0245	5.77827	4.40916	-3.70908	78.114	353.22	562.05	48.95	256	0.3051	0.268	0.21
benzene	323.2	98	0.029	5.77827	4.58497	-3.54046	78.114	353.22	562.05	48.95	256	0.3051	0.268	0.21
benzene	323.2	119.7	0.0351	5.77827	4.78499	-3.34955	78.114	353.22	562.05	48.95	256	0.3051	0.268	0.21
benzene	323.2	157.3	0.0455	5.77827	5.05815	-3.09004	78.114	353.22	562.05	48.95	256	0.3051	0.268	0.21
benzene	373.2	25.5	0.0103	5.92211	3.23868	-4.57561	78.114	353.22	562.05	48.95	256	0.3051	0.268	0.21
benzene	373.2	41.5	0.0173	5.92211	3.72569	-4.05705	78.114	353.22	562.05	48.95	256	0.3051	0.268	0.21
benzene	373.2	56	0.0233	5.92211	4.02535	-3.7593	78.114	353.22	562.05	48.95	256	0.3051	0.268	0.21
benzene	373.2	75.7	0.0316	5.92211	4.32678	-3.4546	78.114	353.22	562.05	48.95	256	0.3051	0.268	0.21
benzene	373.2	115.1	0.0477	5.92211	4.7458	-3.04282	78.114	353.22	562.05	48.95	256	0.3051	0.268	0.21
benzene	373.2	127.1	0.0523	5.92211	4.84497	-2.95076	78.114	353.22	562.05	48.95	256	0.3051	0.268	0.21
benzene	423.2	40.5	0.0207	6.04784	3.7013	-3.87762	78.114	353.22	562.05	48.95	256	0.3051	0.268	0.21
benzene	423.2	48.5	0.0254	6.04784	3.88156	-3.67301	78.114	353.22	562.05	48.95	256	0.3051	0.268	0.21
benzene	423.2	70.7	0.0381	6.04784	4.25845	-3.26754	78.114	353.22	562.05	48.95	256	0.3051	0.268	0.21
benzene	423.2	74	0.04	6.04784	4.30407	-3.21888	78.114	353.22	562.05	48.95	256	0.3051	0.268	0.21
benzene	423.2	104.4	0.0569	6.04784	4.64823	-2.86646	78.114	353.22	562.05	48.95	256	0.3051	0.268	0.21
benzene	423.2	107.3	0.0585	6.04784	4.67563	-2.83873	78.114	353.22	562.05	48.95	256	0.3051	0.268	0.21
naphthalene	373.2	52.9	0.0157	5.92211	3.9684	-4.15409	128.174	490	748.4	40.5	407	0.3149	0.265	0.302
naphthalene	373.2	55	0.0165	5.92211	4.00733	-4.10439	128.174	490	748.4	40.5	407	0.3149	0.265	0.302
naphthalene	373.2	118	0.0346	5.92211	4.77068	-3.3639	128.174	490	748.4	40.5	407	0.3149	0.265	0.302
naphthalene	373.2	123.5	0.0362	5.92211	4.81624	-3.3187	128.174	490	748.4	40.5	407	0.3149	0.265	0.302
naphthalene	373.2	185.3	0.053	5.92211	5.22198	-2.93746	128.174	490	748.4	40.5	407	0.3149	0.265	0.302
naphthalene	373.2	193.9	0.0553	5.92211	5.26734	-2.89498	128.174	490	748.4	40.5	407	0.3149	0.265	0.302
naphthalene	423.2	42.9	0.0166	6.04784	3.75887	-4.09835	128.174	490	748.4	40.5	407	0.3149	0.265	0.302
naphthalene	423.2	48.4	0.0189	6.04784	3.8795	-3.96859	128.174	490	748.4	40.5	407	0.3149	0.265	0.302
naphthalene	423.2	70.6	0.0273	6.04784	4.25703	-3.60087	128.174	490	748.4	40.5	407	0.3149	0.265	0.302
naphthalene	423.2	87.7	0.0337	6.04784	4.47392	-3.39026	128.174	490	748.4	40.5	407	0.3149	0.265	0.302
naphthalene	423.2	99.5	0.0385	6.04784	4.60016	-3.2571	128.174	490	748.4	40.5	407	0.3149	0.265	0.302
naphthalene	423.2	124.6	0.047	6.04784	4.82511	-3.05761	128.174	490	748.4	40.5	407	0.3149	0.265	0.302
naphthalene	423.2	140.8	0.0534	6.04784	4.94734	-2.92994	128.174	490	748.4	40.5	407	0.3149	0.265	0.302
naphthalene	423.2	152.1	0.0567	6.04784	5.02454	-2.86998	128.174	490	748.4	40.5	407	0.3149	0.265	0.302
phenanthrene	383.2	63.3	0.0165	5.94856	4.14789	-4.10439	178.233	609.2	869	31.19	554	0.3217	0.239	0.568
phenanthrene	383.2	88.5	0.0228	5.94856	4.483	-3.78099	178.233	609.2	869	31.19	554	0.3217	0.239	0.568
phenanthrene	383.2	128.3	0.0328	5.94856	4.85437	-3.41733	178.233	609.2	869	31.19	554	0.3217	0.239	0.568
phenanthrene	383.2	157.8	0.0398	5.94856	5.06133	-3.22389	178.233	609.2	869	31.19	554	0.3217	0.239	0.568
phenanthrene	383.2	197.9	0.0492	5.94856	5.28776	-3.01186	178.233	609.2	869	31.19	554	0.3217	0.239	0.568
phenanthrene	383.2	216.9	0.0535	5.94856	5.37944	-2.92807	178.233	609.2	869	31.19	554	0.3217	0.239	0.568
phenanthrene	423.2	58.9	0.0187	6.04784	4.07584	-3.97923	178.233	609.2	869	31.19	554	0.3217	0.239	0.568
phenanthrene	423.2	71.4	0.0226	6.04784	4.2683	-3.78981	178.233	609.2	869	31.19	554	0.3217	0.239	0.568
phenanthrene	423.2	113.1	0.0354	6.04784	4.72827	-3.34104	178.233	609.2	869	31.19	554	0.3217	0.239	0.568
phenanthrene	423.2	125.3	0.0391	6.04784	4.83071	-3.24163	178.233	609.2	869	31.19	554	0.3217	0.239	0.568
phenanthrene	423.2	167.4	0.0514	6.04784	5.12039	-2.96812	178.233	609.2	869	31.19	554	0.3217	0.239	0.568
phenanthrene	423.2	183.5	0.0557	6.04784	5.21221	-2.88778	178.233	609.2	869	31.19	554	0.3217	0.239	0.568
pyrene	433.2	51.7	0.0158	6.0712	3.94546	-4.14775	202.255	667.95	936	27.37	660	0.3064	0.232	0.652
pyrene	433.2	60.5	0.0185	6.0712	4.10264	-3.98998	202.255	667.95	936	27.37	660	0.3064	0.232	0.652
pyrene	433.2	108	0.0325	6.0712	4.68213	-3.42652	202.255	667.95	936	27.37	660	0.3064	0.232	0.652
pyrene	433.2	119.1	0.0358	6.0712	4.77996	-3.32981	202.255	667.95	936	27.37	660	0.3064	0.232	0.652
pyrene	433.2	169.7	0.0498	6.0712	5.13403	-2.99974	202.255	667.95	936	27.37	660	0.3064	0.232	0.652
pyrene	433.2	197.3	0.0575	6.0712	5.28473	-2.85597	202.255	667.95	936	27.37	660	0.3064	0.232	0.652
methanol	296.25	5.06	0.00079	5.6912	1.62117	-7.14348	32.042	337.8	512.64	80.97	118	0.2715	0.224	0.564
methanol	296.35	9.15	0.0015	5.69154	2.21354	-6.50229	32.042	337.8	512.64	80.97	118	0.2715	0.224	0.564
methanol	299.65	13.37	0.00212	5.70262	2.59324	-6.15634	32.042	337.8	512.64	80.97	118	0.2715	0.224	0.564
methanol	302.15	13.26	0.00219	5.71092	2.5849	-6.12385	32.042	337.8	512.64	80.97	118	0.2715	0.224	0.564
methanol	303.65	5.17	0.00092	5.71588	1.6421	-6.99114	32.042	337.8	512.64	80.97	118	0.2715	0.224	0.564
methanol	303.95	9.36	0.00159	5.71686	2.23666	-6.44402	32.042	337.8	512.64	80.97	118	0.2715	0.224	0.564
methanol	313.35	9.67	0.00175	5.74732	2.26872	-6.34814	32.042	337.8	512.64	80.97	118	0.2715	0.224	0.564
methanol	313.95	5.36	0.00103	5.74923	1.67934	-6.8782	32.042	337.8	512.64	80.97	118	0.2715	0.224	0.564
methanol	314.25	14.07	0.00249	5.75019	2.6439	-5.99547	32.042	337.8	512.64	80.97	118	0.2715	0.224	0.564
methanol	322.85	9.96	0.00193	5.77719	2.29807	-6.25024	32.042	337.8	512.64	80.97	118	0.2715	0.224	0.564
methanol	323.25	5.5	0.00113	5.77843	1.7042	-6.78554	32.042	337.8	512.64	80.97	118	0.2715	0.224	0.564
methanol	323.45	14.25	0.00285	5.77904	2.65683	-5.86044	32.042	337.8	512.64	80.97	118	0.2715	0.224	0.564
methanol	333.05	10.24	0.00215	5.80829	2.3263	-6.14229	32.042	337.8	512.64	80.97	118	0.2715	0.224	0.564
methanol	333.65	14.68	0.00308	5.81009	2.68655	-5.78283	32.042	337.8	512.64	80.97	118	0.2715	0.224	0.564
methanol	335.15	5.67	0.00134	5.81458	1.73431	-6.61509	32.042	337.8	512.64	80.97	118	0.2715	0.224	0.564
methanol	342.45	10.56	0.00235	5.83613	2.35736	-6.05334	32.042	337.8	512.64	80.97	118	0.2715	0.224	0.564
methanol	343.45	15.18	0.0034	5.83904	2.71998	-5.68398	32.042	337.8	512.64	80.97	118	0.2715	0.224	0.564
methanol	344.95	5.82	0.00142	5.8434	1.76182	-6.5571	32.042	337.8	512.64	80.97	118	0.2715	0.224	0.564
methanol	353.05	15.42	0.00375	5.86661	2.73541	-5.586	32.042	337.8	512.64	80.97	118	0.2715	0.224	0.564
methanol	353.15	10.89	0.00262	5.86689	2.38739	-5.94458	32.042	337.8	512.64	80.97	118	0.2715	0.224	0.564
methanol	354.15	5.86	0.00167	5.86972	1.76747	-6.39493	32.042	337.8	512.64	80.97	118	0.2715	0.224	0.564
methanol	363.45	16.28	0.00378	5.89564	2.78969	-5.57803	32.042	337.8	512.64	80.97	118	0.2715	0.224	0.564
methanol	363.55	5.94	0.00188	5.89592	1.78221	-6.27648	32.042	337.8	512.64	80.97	118	0.2715	0.224	0.564
methanol	363.55	11.36	0.00274	5.89592	2.43001	-5.8998	32.042	337.8	512.64	80.97	118	0.2715	0.224	0.564
methanol	373.95	5.96	0.00219	5.92412	1.78457	-6.12385	32.042	337.8	512.64	80.97	118	0.2715	0.224	0.564
methanol	374.05	11.42	0.00327	5.92439	2.43493	-5.72297	32.042	337.8	512.64	80.97	118	0.2715	0.224	0.564
methanol	374.05	16.59	0.00433	5.92439	2.8085	-5.44219	32.042	337.8	512.64	80.97	118	0.2715	0.224	0.564
methanol	382.95	11.41	0.00374	5.9479	2.43458	-5.58867	32.042	337.8	512.64	80.97	118	0.2715	0.224	0.564
methanol	392.85	11.91	0.00376	5.97343	2.47713	-5.58334	32.042	337.8	512.64	80.97	118	0.2715	0.224	0.564
methanol	402.25	11.86	0.00437	5.99707	2.47326	-5.43299	32.042	337.8	512.64	80.97	118	0.2715	0.224	0.564
methanol	413.45	10.71	0.00634	6.02454	2.37136	-5.06088	32.042	337.8	512.64	80.97	118	0.2715	0.224	0.564
1-octanol	295.15	6.9	0.00246	5.68748	1.9308	-6.00759	130.23	468	652.5	27.77	497	0.262	0.254	0.583
1-octanol	295.15	8.62	0.00336	5.68748	2.15397	-5.69581	130.23	468	652.5	27.77	497	0.262	0.254	0.583
1-octanol	295.15	10.34	0.0041	5.68748	2.33631	-5.49677	130.23	468	652.5	27.77	497	0.262	0.254	0.583
1-octanol	295.15	12.07	0.00426	5.68748	2.49039	-5.45849	130.23	468	652.5	27.77	497	0.262	0.254	0.583
1-octanol	295.15	13.79	0.00541	5.68748	2.62394	-5.21951	130.23	468	652.5	27.77	497	0.262	0.254	0.583
n-octane	295.15	6.9	0.00442	5.68748	1.9308	-5.42162	114.231	398.77	568.7	24.9	486	0.235	0.256	0.4
n-octane	295.15	8.62	0.00513	5.68748	2.15397	-5.27265	114.231	398.77	568.7	24.9	486	0.235	0.256	0.4
n-octane	295.15	10.34	0.0062	5.68748	2.33631	-5.08321	114.231	398.77	568.7	24.9	486	0.235	0.256	0.4
n-octane	295.15	12.07	0.00725	5.68748	2.49039	-4.92675	114.231	398.77	568.7	24.9	486	0.235	0.256	0.4
n-octane	295.15	13.79	0.00801	5.68748	2.62394	-4.82706	114.231	398.77	568.7	24.9	486	0.235	0.256	0.4
squalane	295.15	6.9	0.0062	5.68748	1.9308	-5.08321	422.822	710.94	914.38	7.37	1820.72	0.2322	0.176	1.212
squalane	295.15	8.62	0.00797	5.68748	2.15397	-4.83207	422.822	710.94	914.38	7.37	1820.72	0.2322	0.176	1.212
squalane	295.15	10.34	0.01001	5.68748	2.33631	-4.60417	422.822	710.94	914.38	7.37	1820.72	0.2322	0.176	1.212
squalane	295.15	12.07	0.01182	5.68748	2.49039	-4.43796	422.822	710.94	914.38	7.37	1820.72	0.2322	0.176	1.212
squalane	295.15	13.79	0.01358	5.68748	2.62394	-4.29916	422.822	710.94	914.38	7.37	1820.72	0.2322	0.176	1.212
1,2,4-trimethylbenzene	295	69.9	0.0248	5.68698	4.24707	-3.69691	120.194	442.53	649.1	32.3	430	0.2795	0.257	0.379
1,2,4-trimethylbenzene	295	104.4	0.0354	5.68698	4.64823	-3.34104	120.194	442.53	649.1	32.3	430	0.2795	0.257	0.379
1,2,4-trimethylbenzene	295	138.8	0.0467	5.68698	4.93303	-3.06401	120.194	442.53	649.1	32.3	430	0.2795	0.257	0.379
1,2,4-trimethylbenzene	295	173.3	0.0571	5.68698	5.15502	-2.86295	120.194	442.53	649.1	32.3	430	0.2795	0.257	0.379
1-octene	295	69.9	0.0435	5.68698	4.24707	-3.13499	112.215	395	567	26.8	468	0.2398	0.266	0.392
1-octene	295	104.4	0.0642	5.68698	4.64823	-2.74575	112.215	395	567	26.8	468	0.2398	0.266	0.392
1-octene	295	138.8	0.0865	5.68698	4.93303	-2.44761	112.215	395	567	26.8	468	0.2398	0.266	0.392
1-octene	295	173.3	0.1048	5.68698	5.15502	-2.2557	112.215	395	567	26.8	468	0.2398	0.266	0.392
1-octene	295	207.8	0.1209	5.68698	5.33658	-2.11279	112.215	395	567	26.8	468	0.2398	0.266	0.392
2,2,4-trimethylpentane	295	69.9	0.052	5.68698	4.24707	-2.95651	114.231	372.39	543.8	25.7	468	0.2441	0.266	0.303
2,2,4-trimethylpentane	295	104.4	0.0774	5.68698	4.64823	-2.55877	114.231	372.39	543.8	25.7	468	0.2441	0.266	0.303
2,2,4-trimethylpentane	295	138.8	0.1013	5.68698	4.93303	-2.28967	114.231	372.39	543.8	25.7	468	0.2441	0.266	0.303
2,2,4-trimethylpentane	295	173.3	0.1261	5.68698	5.15502	-2.07068	114.231	372.39	543.8	25.7	468	0.2441	0.266	0.303
2,2,4-trimethylpentane	295	207.8	0.1452	5.68698	5.33658	-1.92964	114.231	372.39	543.8	25.7	468	0.2441	0.266	0.303
benzene	295	69.9	0.0172	5.68698	4.24707	-4.06285	78.114	353.22	562.05	48.95	256	0.3051	0.268	0.21
benzene	295	104.4	0.0269	5.68698	4.64823	-3.61563	78.114	353.22	562.05	48.95	256	0.3051	0.268	0.21
benzene	295	138.8	0.0341	5.68698	4.93303	-3.37846	78.114	353.22	562.05	48.95	256	0.3051	0.268	0.21
benzene	295	173.3	0.0424	5.68698	5.15502	-3.16061	78.114	353.22	562.05	48.95	256	0.3051	0.268	0.21
ethylbenzene	295	104.4	0.0332	5.68698	4.64823	-3.40521	106.167	409.35	617.15	36.09	374	0.2839	0.263	0.304
ethylbenzene	295	138.8	0.044	5.68698	4.93303	-3.12357	106.167	409.35	617.15	36.09	374	0.2839	0.263	0.304
ethylbenzene	295	173.3	0.0547	5.68698	5.15502	-2.90589	106.167	409.35	617.15	36.09	374	0.2839	0.263	0.304
methylcyclohexane	295	69.9	0.0332	5.68698	4.24707	-3.40521	98.188	374	572.1	34.8	369	0.2661	0.27	0.236
methylcyclohexane	295	104.4	0.0487	5.68698	4.64823	-3.02208	98.188	374	572.1	34.8	369	0.2661	0.27	0.236
methylcyclohexane	295	138.8	0.0674	5.68698	4.93303	-2.69711	98.188	374	572.1	34.8	369	0.2661	0.27	0.236
methylcyclohexane	295	173.3	0.0821	5.68698	5.15502	-2.49982	98.188	374	572.1	34.8	369	0.2661	0.27	0.236
methylcyclohexane	295	207.8	0.0947	5.68698	5.33658	-2.35704	98.188	374	572.1	34.8	369	0.2661	0.27	0.236
n-heptane	295	69.9	0.0459	5.68698	4.24707	-3.08129	100.204	371.53	540.2	27.4	428	0.2341	0.261	0.35
n-heptane	295	104.4	0.0674	5.68698	4.64823	-2.69711	100.204	371.53	540.2	27.4	428	0.2341	0.261	0.35
n-heptane	295	138.8	0.09	5.68698	4.93303	-2.40795	100.204	371.53	540.2	27.4	428	0.2341	0.261	0.35
n-heptane	295	173.3	0.1122	5.68698	5.15502	-2.18747	100.204	371.53	540.2	27.4	428	0.2341	0.261	0.35
n-heptane	295	207.8	0.1289	5.68698	5.33658	-2.04872	100.204	371.53	540.2	27.4	428	0.2341	0.261	0.35
n-octane	295	104.4	0.066	5.68698	4.64823	-2.7181	114.231	398.77	568.7	24.9	486	0.235	0.256	0.4
n-octane	295	138.8	0.0876	5.68698	4.93303	-2.43497	114.231	398.77	568.7	24.9	486	0.235	0.256	0.4
n-octane	295	173.3	0.1064	5.68698	5.15502	-2.24055	114.231	398.77	568.7	24.9	486	0.235	0.256	0.4
pyridine	295	104.4	0.0156	5.68698	4.64823	-4.16048	79.102	388.5	619.95	56.3	254	0.3114	0.277	0.239
pyridine	295	138.8	0.0205	5.68698	4.93303	-3.88733	79.102	388.5	619.95	56.3	254	0.3114	0.277	0.239
pyridine	295	173.3	0.0255	5.68698	5.15502	-3.66908	79.102	388.5	619.95	56.3	254	0.3114	0.277	0.239
pyridine	295	207.8	0.0302	5.68698	5.33658	-3.49991	79.102	388.5	619.95	56.3	254	0.3114	0.277	0.239
quinoline	295	138.8	0.02	5.68698	4.93303	-3.91202	129.162	511	782.15	42.65	383.22	0.337	0.251	0.46
quinoline	295	173.3	0.024	5.68698	5.15502	-3.7297	129.162	511	782.15	42.65	383.22	0.337	0.251	0.46
quinoline	295	207.8	0.0293	5.68698	5.33658	-3.53017	129.162	511	782.15	42.65	383.22	0.337	0.251	0.46
toluene	295	69.9	0.0216	5.68698	4.24707	-3.83506	92.141	383.75	591.75	41.08	316	0.2916	0.264	0.264
toluene	295	104.4	0.0309	5.68698	4.64823	-3.477	92.141	383.75	591.75	41.08	316	0.2916	0.264	0.264
toluene	295	138.8	0.041	5.68698	4.93303	-3.19418	92.141	383.75	591.75	41.08	316	0.2916	0.264	0.264
toluene	295	173.3	0.0508	5.68698	5.15502	-2.97986	92.141	383.75	591.75	41.08	316	0.2916	0.264	0.264
acetic acid	298.15	5.5	0.0023	5.6976	1.70475	-6.07485	60.053	391.2	591.95	57.86	179.7	0.3342	0.211	0.467
acetic acid	298.15	7.7	0.0029	5.6976	2.04122	-5.84304	60.053	391.2	591.95	57.86	179.7	0.3342	0.211	0.467
acetic acid	298.15	12.8	0.004	5.6976	2.54945	-5.52146	60.053	391.2	591.95	57.86	179.7	0.3342	0.211	0.467
acetic acid	298.15	17.4	0.0057	5.6976	2.85647	-5.16729	60.053	391.2	591.95	57.86	179.7	0.3342	0.211	0.467
acetic acid	298.15	21	0.0067	5.6976	3.04452	-5.00565	60.053	391.2	591.95	57.86	179.7	0.3342	0.211	0.467
acetic acid	298.15	24.7	0.0075	5.6976	3.2068	-4.89285	60.053	391.2	591.95	57.86	179.7	0.3342	0.211	0.467
acetic acid	298.15	28.5	0.0088	5.6976	3.3499	-4.733	60.053	391.2	591.95	57.86	179.7	0.3342	0.211	0.467
acetic acid	298.15	33.5	0.0102	5.6976	3.51155	-4.58537	60.053	391.2	591.95	57.86	179.7	0.3342	0.211	0.467
acetic acid	298.15	39.9	0.0117	5.6976	3.68638	-4.44817	60.053	391.2	591.95	57.86	179.7	0.3342	0.211	0.467
acetic acid	298.15	46.2	0.0133	5.6976	3.83298	-4.31999	60.053	391.2	591.95	57.86	179.7	0.3342	0.211	0.467
acetic acid	298.15	52	0.0144	5.6976	3.95124	-4.24053	60.053	391.2	591.95	57.86	179.7	0.3342	0.211	0.467
acetic acid	298.15	58.2	0.0161	5.6976	4.06389	-4.12894	60.053	391.2	591.95	57.86	179.7	0.3342	0.211	0.467
acetic acid	298.15	63.9	0.0175	5.6976	4.15732	-4.04555	60.053	391.2	591.95	57.86	179.7	0.3342	0.211	0.467
acetic acid	298.15	70.4	0.0197	5.6976	4.25419	-3.92714	60.053	391.2	591.95	57.86	179.7	0.3342	0.211	0.467
acetic acid	323.15	14.3	0.0041	5.77812	2.66026	-5.49677	60.053	391.2	591.95	57.86	179.7	0.3342	0.211	0.467
acetic acid	323.15	17.5	0.005	5.77812	2.8622	-5.29832	60.053	391.2	591.95	57.86	179.7	0.3342	0.211	0.467
acetic acid	323.15	21.7	0.0065	5.77812	3.07731	-5.03595	60.053	391.2	591.95	57.86	179.7	0.3342	0.211	0.467
acetic acid	323.15	25.5	0.0073	5.77812	3.23868	-4.91988	60.053	391.2	591.95	57.86	179.7	0.3342	0.211	0.467
acetic acid	323.15	30.5	0.0085	5.77812	3.41773	-4.76769	60.053	391.2	591.95	57.86	179.7	0.3342	0.211	0.467
acetic acid	323.15	35.5	0.0099	5.77812	3.56953	-4.61522	60.053	391.2	591.95	57.86	179.7	0.3342	0.211	0.467
acetic acid	323.15	40.6	0.0114	5.77812	3.70377	-4.47414	60.053	391.2	591.95	57.86	179.7	0.3342	0.211	0.467
acetic acid	323.15	45.7	0.0128	5.77812	3.8221	-4.35831	60.053	391.2	591.95	57.86	179.7	0.3342	0.211	0.467
acetic acid	323.15	50.7	0.0142	5.77812	3.92593	-4.25451	60.053	391.2	591.95	57.86	179.7	0.3342	0.211	0.467
acetic acid	323.15	55.6	0.0158	5.77812	4.01818	-4.14775	60.053	391.2	591.95	57.86	179.7	0.3342	0.211	0.467
acetic acid	323.15	60.4	0.017	5.77812	4.10099	-4.07454	60.053	391.2	591.95	57.86	179.7	0.3342	0.211	0.467
acetic acid	323.15	64.9	0.0187	5.77812	4.17285	-3.97923	60.053	391.2	591.95	57.86	179.7	0.3342	0.211	0.467
acetic acid	323.15	69.6	0.0194	5.77812	4.24276	-3.94248	60.053	391.2	591.95	57.86	179.7	0.3342	0.211	0.467
acetic acid	323.15	74.5	0.0215	5.77812	4.3108	-3.8397	60.053	391.2	591.95	57.86	179.7	0.3342	0.211	0.467
acetic acid	348.15	2.7	0.0012	5.85263	0.993252	-6.72543	60.053	391.2	591.95	57.86	179.7	0.3342	0.211	0.467
acetic acid	348.15	3.5	0.0016	5.85263	1.25276	-6.43775	60.053	391.2	591.95	57.86	179.7	0.3342	0.211	0.467
acetic acid	348.15	4.9	0.002	5.85263	1.58924	-6.21461	60.053	391.2	591.95	57.86	179.7	0.3342	0.211	0.467
acetic acid	348.15	6.3	0.0022	5.85263	1.84055	-6.1193	60.053	391.2	591.95	57.86	179.7	0.3342	0.211	0.467
acetic acid	348.15	8.1	0.003	5.85263	2.09186	-5.80914	60.053	391.2	591.95	57.86	179.7	0.3342	0.211	0.467
acetic acid	348.15	10.7	0.0037	5.85263	2.37024	-5.59942	60.053	391.2	591.95	57.86	179.7	0.3342	0.211	0.467
acetic acid	348.15	14	0.004	5.85263	2.63906	-5.52146	60.053	391.2	591.95	57.86	179.7	0.3342	0.211	0.467
acetic acid	348.15	17.8	0.0055	5.85263	2.8792	-5.20301	60.053	391.2	591.95	57.86	179.7	0.3342	0.211	0.467
acetic acid	348.15	24	0.0072	5.85263	3.17805	-4.93367	60.053	391.2	591.95	57.86	179.7	0.3342	0.211	0.467
acetic acid	348.15	29.6	0.0086	5.85263	3.38777	-4.75599	60.053	391.2	591.95	57.86	179.7	0.3342	0.211	0.467
acetic acid	348.15	36.8	0.0115	5.85263	3.6055	-4.46541	60.053	391.2	591.95	57.86	179.7	0.3342	0.211	0.467
acetic acid	348.15	43.6	0.0131	5.85263	3.77506	-4.33514	60.053	391.2	591.95	57.86	179.7	0.3342	0.211	0.467
acetic acid	348.15	50.2	0.0154	5.85263	3.91602	-4.17339	60.053	391.2	591.95	57.86	179.7	0.3342	0.211	0.467
acetic acid	348.15	56.7	0.0166	5.85263	4.03777	-4.09835	60.053	391.2	591.95	57.86	179.7	0.3342	0.211	0.467
acetic acid	348.15	62.6	0.0174	5.85263	4.13677	-4.05129	60.053	391.2	591.95	57.86	179.7	0.3342	0.211	0.467
acetic acid	348.15	68.8	0.0187	5.85263	4.2312	-3.97923	60.053	391.2	591.95	57.86	179.7	0.3342	0.211	0.467
acetic acid	348.15	74	0.0203	5.85263	4.30407	-3.89713	60.053	391.2	591.95	57.86	179.7	0.3342	0.211	0.467
n-dodecane	344.3	33.6	0.0297	5.84151	3.51453	-3.51661	170.338	489	658	18.2	677.62	0.2514	0.225	0.576
n-dodecane	344.3	33.7	0.0302	5.84151	3.5175	-3.49991	170.338	489	658	18.2	677.62	0.2514	0.225	0.576
n-dodecane	344.3	58	0.0505	5.84151	4.06044	-2.98578	170.338	489	658	18.2	677.62	0.2514	0.225	0.576
n-dodecane	344.3	58.1	0.0506	5.84151	4.06217	-2.9838	170.338	489	658	18.2	677.62	0.2514	0.225	0.576
n-dodecane	344.3	82.6	0.0703	5.84151	4.41401	-2.65498	170.338	489	658	18.2	677.62	0.2514	0.225	0.576
n-dodecane	344.3	93.8	0.0802	5.84151	4.54116	-2.52323	170.338	489	658	18.2	677.62	0.2514	0.225	0.576
n-dodecane	344.3	107.9	0.09	5.84151	4.6812	-2.40795	170.338	489	658	18.2	677.62	0.2514	0.225	0.576
n-dodecane	344.3	120	0.101	5.84151	4.78749	-2.29263	170.338	489	658	18.2	677.62	0.2514	0.225	0.576
n-dodecane	377.6	14.2	0.0144	5.93384	2.65324	-4.24053	170.338	489	658	18.2	677.62	0.2514	0.225	0.576
n-dodecane	377.6	35.6	0.0355	5.93384	3.57235	-3.33822	170.338	489	658	18.2	677.62	0.2514	0.225	0.576
n-dodecane	377.6	55.9	0.055	5.93384	4.02356	-2.90042	170.338	489	658	18.2	677.62	0.2514	0.225	0.576
n-dodecane	377.6	73.9	0.0707	5.93384	4.30271	-2.64931	170.338	489	658	18.2	677.62	0.2514	0.225	0.576
n-dodecane	377.6	84.3	0.0804	5.93384	4.43438	-2.52074	170.338	489	658	18.2	677.62	0.2514	0.225	0.576
n-dodecane	377.6	95.5	0.0904	5.93384	4.55913	-2.40351	170.338	489	658	18.2	677.62	0.2514	0.225	0.576
n-dodecane	377.6	106.4	0.1	5.93384	4.66721	-2.30259	170.338	489	658	18.2	677.62	0.2514	0.225	0.576
[truncated: 2,348 more rows]

## Sheet: Sheet2-deleted data from Sheet1
476 datapoints	with high	P
Name	T (K)	P (bar)	x
n-butane	144.26	492.97	0.067
n-butane	172.04	508.83	0.116
n-butane	199.82	482.63	0.149
n-butane	227.59	441.26	0.18
n-butane	244.26	513.66	0.229
n-butane	260.93	501.94	0.26
n-butane	260.93	524	0.268
n-butane	260.93	534.34	0.274
n-butane	277.59	541.24	0.302
n-butane	297.04	310.26	0.216
n-butane	297.04	523.31	0.341
propane	277.59	310.26	0.231
propane	277.59	344.74	0.255
propane	277.59	413.68	0.303
propane	277.59	482.63	0.35
propane	277.59	551.58	0.399
propane	310.93	310.26	0.31
propane	310.93	344.74	0.346
propane	310.93	413.68	0.415
propane	310.93	482.63	0.493
propane	310.93	543.31	0.666
methanol	297.55	303.98	0.0475
methanol	297.55	405.3	0.0594
methanol	297.55	506.63	0.0726
methanol	297.55	607.95	0.0831
methanol	297.55	810.6	0.1058
methanol	322.55	303.98	0.0519
methanol	322.55	506.63	0.0798
methanol	322.55	810.6	0.1224
methanol	348.15	303.98	0.0587
methanol	348.15	506.63	0.0917
methanol	348.15	810.6	0.1386
methanol	372.45	303.98	0.0635
methanol	372.45	506.63	0.1046
methanol	372.45	810.6	0.1566
ethane	102.59	551.57	0.0492
ethane	144.26	551.57	0.132
ethane	185.93	551.57	0.2381
ethane	227.59	551.57	0.3987
ethane	255.37	344.73	0.3636
ethane	255.37	413.68	0.4913
ethylene	310.93	551.57	0.3078
propane	88.71	551.57	0.0219
propane	116.48	544.68	0.051
propane	144.26	551.57	0.0923
propane	172.04	551.57	0.1431
propane	199.82	551.57	0.1944
propane	227.59	551.57	0.2466
propane	255.37	551.57	0.3193
propane	283.15	551.57	0.401
propylene	116.48	551.57	0.0356
propylene	158.15	551.57	0.093
propylene	199.82	551.57	0.1659
propylene	227.59	551.57	0.2257
propylene	255.37	551.57	0.2949
propylene	283.15	551.57	0.3868
propylene	297.04	551.57	0.4628
methane	92.3	415.6	0.1926
methane	92.3	552.6	0.2393
methane	92.3	690.7	0.2836
methane	92.3	829.6	0.33
methane	92.3	970.1	0.378
methane	92.3	1107.7	0.4324
methane	92.3	1250.8	0.4967
methane	92.3	1313.8	0.5361
methane	92.3	1345.8	0.5591
methane	92.3	1379.8	0.5875
methane	100	417.4	0.2449
methane	100	553.7	0.308
methane	100	689.5	0.3813
methane	100	824.4	0.4637
methane	100	897.8	0.5324
methane	100	931.7	0.5777
methane	100	945.8	0.6103
methane	110	347	0.2674
methane	110	415.4	0.3152
methane	110	448.9	0.3413
methane	110	483.1	0.3703
methane	110	488.6	0.3755
methane	110	518.6	0.4012
methane	110	532	0.4145
methane	110	552.9	0.4361
methane	110	553.9	0.4372
methane	110	573.2	0.4592
methane	110	588.5	0.4768
methane	110	622.8	0.5402
methane	110	635.8	0.583
methane	110	639	0.6065
methane	120	312.9	0.3031
methane	120	345.8	0.3384
methane	120	381.7	0.3819
methane	120	415.2	0.4293
methane	120	435.1	0.4651
methane	120	448.7	0.4963
methane	120	467.3	0.5746
methane	130	310.7	0.3874
methane	130	332	0.432
methane	130	340.1	0.4521
ethane	95.15	366	0.0305
ethane	95.15	441	0.0349
ethane	95.15	462	0.0354
ethane	100.15	370.4	0.0357
ethane	100.15	485.5	0.0431
ethane	100.15	596.6	0.0503
ethane	100.15	651.5	0.0523
ethane	100.15	712.1	0.0571
ethane	100.15	800.8	0.0621
ethane	100.15	896.3	0.0663
ethane	100.15	939.1	0.0704
ethane	107.85	355.8	0.0413
ethane	107.85	655.2	0.0678
ethane	107.85	862.2	0.082
ethane	107.85	1185.5	0.1039
ethane	107.85	1429.3	0.1201
ethane	107.85	1556.8	0.1278
ethane	107.85	1636.7	0.1327
ethane	107.85	1658.2	0.134
ethane	107.85	1734	0.1385
ethane	107.85	1827.8	0.1468
ethane	113.85	590.6	0.0725
ethane	113.85	939.1	0.1038
ethane	113.85	1353.6	0.137
ethane	113.85	1598.2	0.1547
ethane	113.85	1873.9	0.1704
ethane	113.85	2121.5	0.1873
ethane	113.85	2273.9	0.197
ethane	113.85	2512.3	0.211
ethane	113.85	2557.9	0.2146
ethane	120.15	477.5	0.073
ethane	120.15	907.3	0.1172
ethane	120.15	1405.8	0.1635
ethane	120.15	1728.5	0.1888
ethane	120.15	2045	0.2126
ethane	120.15	2434.5	0.237
ethane	120.15	2857.1	0.265
ethane	120.15	3144	0.2822
ethane	120.15	3292.9	0.2925
ethane	120.15	3378.4	0.297
ethane	120.15	3454.2	0.3013
ethane	120.15	3516.3	0.304
ethane	129.8	424.2	0.0822
ethane	129.8	546.9	0.1002
ethane	129.8	674.8	0.1182
ethane	129.8	691.5	0.1193
ethane	129.8	844.2	0.1401
ethane	129.8	1185.9	0.1786
ethane	129.8	1348.6	0.1951
ethane	129.8	1362.4	0.1959
ethane	129.8	1610.6	0.2213
ethane	129.8	1891.9	0.2472
ethane	129.8	2258.7	0.2784
ethane	129.8	2364.9	0.291
ethane	129.8	2784.6	0.3266
ethane	129.8	3344	0.3767
ethane	129.8	4045.8	0.4266
ethane	129.8	4600.1	0.4765
ethane	129.8	4619.4	0.4762
ethane	129.8	4848.3	0.4865
ethane	129.8	5033.1	0.5166
ethane	129.8	5146	0.5
ethane	135.15	878	0.1595
ethane	135.15	1345.5	0.2169
ethane	135.15	2728.6	0.363
ethane	135.15	3861	0.4675
ethane	135.15	5267.5	0.6021
ethane	135.15	5595	0.6392
ethane	145.15	1353.9	0.2616
ethane	145.15	2074.6	0.3515
ethane	145.15	3134.3	0.4606
ethane	145.15	3892	0.5336
ethane	145.15	4271.9	0.5673
ethane	145.15	4654	0.6111
ethane	145.15	4878.6	0.6288
ethane	145.15	5043.4	0.646
ethane	145.15	5226.1	0.6678
ethane	145.15	5440.6	0.6979
ethane	145.15	5512.3	0.7178
ethane	145.15	5550.2	0.7256
ethane	149.5	474	0.1264
ethane	149.5	589.5	0.1531
ethane	149.5	678.5	0.1683
ethane	149.5	824.4	0.1972
ethane	149.5	1006.5	0.228
ethane	149.5	1123.7	0.247
ethane	149.5	1255.6	0.2675
ethane	149.5	1321	0.2763
ethane	149.5	1352.7	0.2809
ethane	149.5	1467.9	0.3007
ethane	149.5	1607.1	0.3201
ethane	149.5	1761.6	0.3404
ethane	149.5	1821.5	0.3456
ethane	149.5	1885.7	0.355
ethane	149.5	2010.5	0.3708
ethane	149.5	2091.8	0.3816
ethane	149.5	2137.3	0.3858
ethane	149.5	2385.6	0.4145
ethane	149.5	2605.3	0.4403
ethane	149.5	2772.3	0.4578
ethane	149.5	2842	0.4669
ethane	149.5	2961.3	0.4772
ethane	149.5	3182.6	0.5049
ethane	149.5	3308.7	0.5213
ethane	149.5	3423.2	0.5275
ethane	149.5	3717.6	0.5632
ethane	149.5	4005.8	0.5999
ethane	149.5	4178.2	0.6128
ethane	149.5	4405.7	0.6402
ethane	149.5	4642.9	0.6872
ethane	149.5	4751.1	0.7112
ethane	149.5	4802.5	0.7483
ethane	149.5	4809.7	0.7519
ethane	161.15	539.4	0.1708
ethane	161.15	836	0.239
ethane	161.15	1019.2	0.2763
ethane	161.15	1342.6	0.3369
ethane	161.15	1443.2	0.3568
ethane	161.15	1785	0.4148
ethane	161.15	1995.3	0.4483
ethane	161.15	2206.9	0.4828
ethane	161.15	2615.8	0.5477
ethane	161.15	2853.7	0.5901
ethane	161.15	3040.5	0.6212
ethane	161.15	3183.3	0.656
ethane	161.15	3319.1	0.6836
ethane	161.15	3329.4	0.6952
ethane	161.15	3354.3	0.7011
ethane	169.4	351.1	0.1336
ethane	169.4	432.8	0.1594
ethane	169.4	522.6	0.1867
ethane	169.4	594.4	0.2066
ethane	169.4	600.8	0.2093
ethane	169.4	756.3	0.25
ethane	169.4	895.5	0.2843
ethane	169.4	1021.7	0.3136
ethane	169.4	1143.3	0.3419
ethane	169.4	1267.6	0.3678
ethane	169.4	1301.9	0.3759
ethane	169.4	1320.3	0.3777
ethane	169.4	1351.8	0.3852
ethane	169.4	1417.5	0.4031
ethane	169.4	1523.7	0.4256
ethane	169.4	1654.7	0.4518
ethane	169.4	1789.9	0.4769
ethane	169.4	1925.7	0.5052
ethane	169.4	2048.4	0.5315
ethane	169.4	2073.9	0.5345
ethane	169.4	2189.7	0.5597
ethane	169.4	2214.6	0.5665
ethane	169.4	2324.9	0.5928
ethane	169.4	2400.7	0.6153
ethane	169.4	2475.9	0.6322
ethane	169.4	2537.3	0.6462
ethane	169.4	2604.8	0.6771
ethane	169.4	2657.2	0.725
ethane	189.55	313.8	0.1531
ethane	189.55	349.1	0.1702
ethane	189.55	379.4	0.184
ethane	189.55	433.2	0.2053
ethane	189.55	501.6	0.2323
ethane	189.55	537	0.2472
ethane	189.55	559.1	0.2532
ethane	189.55	636	0.284
ethane	189.55	639.1	0.2864
ethane	189.55	665.1	0.2954
ethane	189.55	774.6	0.3334
ethane	189.55	903.7	0.3795
ethane	189.55	1006.4	0.4144
ethane	189.55	1105.1	0.4467
ethane	189.55	1120.4	0.4519
ethane	189.55	1217.5	0.4864
ethane	189.55	1314	0.5182
ethane	189.55	1325.2	0.5276
ethane	189.55	1380.4	0.5519
ethane	189.55	1483.7	0.5908
ethane	189.55	1558.8	0.6323
ethane	189.55	1616.1	0.6778
ethane	212.15	360.2	0.2235
ethane	212.15	514.7	0.3102
ethane	212.15	602	0.3603
ethane	212.15	650.1	0.3831
ethane	212.15	715	0.4235
ethane	212.15	799.1	0.4753
ethane	212.15	874.2	0.5227
ethane	212.15	963.3	0.6006
ethane	228.15	332	0.2467
ethane	228.15	423.3	0.3141
ethane	228.15	507	0.3754
ethane	228.15	570.8	0.4272
ethane	228.15	638.1	0.4922
ethane	228.15	675.7	0.5358
ethane	240.15	309.8	0.2655
ethane	240.15	347.4	0.2967
ethane	240.15	394.7	0.3421
ethane	240.15	465.7	0.4135
ethane	240.15	515.5	0.476
ethane	240.15	531.8	0.5149
ethane	255.37	339.7	0.3671
ethane	255.37	395.9	0.4731
ethylene	114.15	365.4	0.0421
ethylene	114.15	453.6	0.0483
ethylene	114.15	577.8	0.0585
ethylene	114.15	736.4	0.0655
ethylene	114.15	818.5	0.0745
ethylene	114.15	872	0.0771
ethylene	114.15	887.3	0.0801
ethylene	114.15	902.9	0.0802
ethylene	128.15	420.5	0.061
ethylene	128.15	751.5	0.0982
ethylene	128.15	944.5	0.1185
ethylene	128.15	1152.8	0.134
ethylene	128.15	1282.4	0.1474
ethylene	128.15	1482.4	0.1616
ethylene	128.15	1565	0.1723
ethylene	128.15	1637.5	0.176
ethylene	128.15	1689.2	0.1809
ethylene	128.15	1751.2	0.1858
ethylene	128.15	1820.2	0.191
ethylene	128.15	1902.9	0.1961
ethylene	128.15	1978.8	0.2046
ethylene	128.15	2061.5	0.2108
ethylene	128.15	2127	0.2144
ethylene	128.15	2244.2	0.2271
ethylene	128.15	2439.3	0.2378
ethylene	138.15	451.6	0.0859
ethylene	138.15	758.4	0.1282
ethylene	138.15	934.3	0.1485
ethylene	138.15	1358.8	0.1929
ethylene	138.15	1592.7	0.2128
ethylene	138.15	1742.3	0.2264
ethylene	138.15	2061.5	0.251
ethylene	138.15	2482.1	0.2788
ethylene	138.15	2895.8	0.3071
ethylene	138.15	2999.2	0.3147
ethylene	138.15	3378.4	0.3373
ethylene	138.15	3736.9	0.3616
ethylene	138.15	3826	0.3715
ethylene	145.15	598.7	0.1285
ethylene	145.15	703.3	0.1453
ethylene	145.15	1092.8	0.194
ethylene	145.15	1792.6	0.2707
ethylene	145.15	2385.6	0.316
ethylene	145.15	3050.9	0.3688
ethylene	145.15	3433.5	0.3957
ethylene	145.15	3926.4	0.4262
ethylene	145.15	4212.6	0.4452
ethylene	145.15	4612.5	0.4691
ethylene	145.15	4812.4	0.4695
ethylene	145.15	4895.2	0.4838
ethylene	150.15	696.4	0.1553
ethylene	150.15	1309.9	0.2454
ethylene	150.15	2325.1	0.3504
ethylene	150.15	3116.4	0.4149
ethylene	150.15	3702.4	0.4509
ethylene	150.15	4161.3	0.4821
ethylene	150.15	4240.2	0.4931
ethylene	150.15	4453.9	0.5047
ethylene	150.15	4895.2	0.5361
ethylene	150.15	5412.3	0.5572
ethylene	150.15	5867.4	0.5789
ethylene	150.15	5998.3	0.5895
ethylene	156.65	451.6	0.1283
ethylene	156.65	717	0.18
ethylene	156.65	930.8	0.2209
ethylene	156.65	1354.8	0.2814
ethylene	156.65	1958.1	0.3611
ethylene	156.65	2433.8	0.4078
ethylene	156.65	2825.1	0.4477
ethylene	156.65	3612.8	0.5164
ethylene	156.65	4205.7	0.5612
ethylene	156.65	4413	0.5803
ethylene	156.65	4861	0.6093
ethylene	156.65	5275.2	0.6408
ethylene	156.65	5598.5	0.6722
ethylene	156.65	5757.1	0.6928
ethylene	156.65	5798.9	0.6962
ethylene	158.15	373.8	0.1156
ethylene	158.15	529.7	0.1523
ethylene	158.15	690.2	0.185
ethylene	158.15	824.8	0.2104
ethylene	158.15	884.5	0.2213
ethylene	158.15	1019.2	0.2437
ethylene	158.15	1111.5	0.259
ethylene	158.15	1254.3	0.2806
ethylene	158.15	1373	0.2982
ethylene	158.15	1513.4	0.3177
ethylene	158.15	1743.7	0.3506
ethylene	158.15	1895.3	0.3703
ethylene	158.15	2084.9	0.3921
ethylene	158.15	2399.3	0.426
ethylene	158.15	2667.5	0.4567
ethylene	158.15	2988.8	0.4936
ethylene	158.15	3305.3	0.5248
ethylene	158.15	3546.6	0.5475
ethylene	158.15	3636.2	0.5547
ethylene	158.15	3883.8	0.5831
ethylene	158.15	4148.5	0.6146
ethylene	158.15	4233.3	0.616
ethylene	158.15	4382.2	0.6348
ethylene	158.15	4501.5	0.6383
ethylene	158.15	4642.8	0.6442
ethylene	158.15	4809	0.6504
ethylene	158.15	5019.5	0.6743
ethylene	158.15	5184.8	0.6988
ethylene	166.15	481.2	0.1537
ethylene	166.15	848.7	0.2417
ethylene	166.15	1133.5	0.3018
ethylene	166.15	1366.5	0.3447
ethylene	166.15	1599.6	0.385
ethylene	166.15	1875.3	0.4296
ethylene	166.15	2092.5	0.4627
ethylene	166.15	2210.4	0.4805
ethylene	166.15	2530.3	0.5284
ethylene	166.15	2790.4	0.5705
ethylene	166.15	2926.1	0.5824
ethylene	166.15	3078.5	0.6117
ethylene	166.15	3172.3	0.6269
ethylene	166.15	3314.9	0.6596
ethylene	166.15	3419.8	0.6824
ethylene	175.15	530.2	0.1931
ethylene	175.15	865.3	0.2905
ethylene	175.15	961.8	0.317
ethylene	175.15	1169.3	0.3675
ethylene	175.15	1447.9	0.4338
ethylene	175.15	1598.9	0.4756
ethylene	175.15	1738.8	0.5017
ethylene	175.15	1929.8	0.5476
ethylene	175.15	2191.1	0.6271
ethylene	175.15	2228.4	0.6735
ethylene	189.55	310.9	0.156
ethylene	189.55	408.9	0.1976
ethylene	189.55	547.4	0.2453
ethylene	189.55	651.5	0.2951
ethylene	189.55	804.6	0.3524
ethylene	189.55	941.8	0.405
ethylene	189.55	1067.9	0.4512
ethylene	189.55	1109.4	0.475
ethylene	189.55	1254.8	0.5287
ethylene	189.55	1333.4	0.5835
ethylene	189.55	1338.9	0.5924
ethylene	205.15	384.2	0.2387
ethylene	205.15	465.4	0.2836
ethylene	205.15	584.8	0.3553
ethylene	205.15	705.8	0.4325
ethylene	205.15	833.6	0.5298
ethylene	205.15	870.3	0.5763
ethylene	220.15	348.9	0.2701
ethylene	220.15	417.5	0.3282
ethylene	220.15	504.3	0.4081
ethylene	220.15	575.4	0.4954
ethylene	220.15	592.3	0.5181
ethylene	235.15	331.3	0.3303
ethylene	235.15	348.5	0.3529
ethylene	235.15	376.9	0.3978
ethylene	235.15	399.8	0.4437
ethylene	235.15	413.6	0.491
methanol	298.15	326.5	0.047
methanol	298.15	431.5	0.06127
methanol	298.15	541	0.07502
methanol	298.15	1011	0.1248
methanol	323.15	357	0.05881
methanol	323.15	539	0.08475
methanol	323.15	725	0.1089
methanol	323.15	912	0.1316
methanol	323.15	1103	0.1523
methanol	373.15	366	0.08086
methanol	373.15	502	0.108
methanol	373.15	681	0.1367
methanol	373.15	942	0.1742
ethanol	348.15	316.7	0.07763
ethanol	398.15	310.8	0.0986
ethanol	498.15	313	0.3069
ethanol	498.15	331	0.3672
ethanol	498.15	333	0.4105
2-methylbutanal	303.15	5070	0.041
2-methylbutanal	303.15	8100	0.062
2-methylbutanal	303.15	10130	0.0745
8 datapoints	with High	T
n-hexadecane	664.05	19.95	0.0513
n-hexadecane	664.05	30.42	0.0857
n-hexadecane	664.05	50.87	0.1488
n-hexadecane	664.05	101.73	0.2759
n-hexadecane	664.05	102.03	0.2782
n-hexadecane	664.05	152.39	0.3724
n-hexadecane	664.05	202.55	0.4511
n-hexadecane	664.05	253.82	0.5192
3 Inconsistent datapoints
furfural	323.8	101.44	0.0541
furfural	323.8	108.95	0.0572
furfural	323.8	121.32	0.0611
59 duplicated datapoints
ethanediol-1,2	298.15	51.5	0.002026
ethanediol-1,2	298.15	69.6	0.002695
ethanediol-1,2	298.15	85.9	0.003273
ethanediol-1,2	323.15	26.8	0.001269
ethanediol-1,2	323.15	48.3	0.00223
ethanediol-1,2	323.15	89.7	0.00404
ethanediol-1,2	373.15	39.4	0.002502
ethanediol-1,2	373.15	55.4	0.003471
ethanediol-1,2	373.15	75	0.004685
ethanediol-1,2	373.15	87.4	0.005388
methane	183.12	40.16	0.0107
methane	183.12	41.99	0.0117
n-butane	144.26	286.13	0.05
n-butane	144.26	286.13	0.053
n-butane	172.04	20.68	0.01
n-butane	172.04	20.68	0.008
n-butane	172.04	129.62	0.037
n-butane	172.04	129.62	0.038
ethylene	310.93	17.24	0.0085
ethylene	310.93	17.24	0.0081
ethylene	310.93	17.24	0.0079
ethylene	310.93	17.24	0.0074
ethylene	310.93	34.47	0.0196
ethylene	310.93	34.47	0.0194
ethylene	310.93	34.47	0.0198
ethylene	310.93	34.47	0.0201
ethylene	310.93	68.95	0.042
ethylene	310.93	68.95	0.0413
ethylene	310.93	68.95	0.041
ethylene	310.93	68.95	0.0421
ethylene	310.93	137.89	0.0847
ethylene	310.93	137.89	0.0846
ethylene	310.93	137.89	0.085
ethylene	310.93	275.79	0.159
ethylene	310.93	275.79	0.1622
ethylene	310.93	275.79	0.1613
ethylene	310.93	275.79	0.1615
n-heptane	298.15	1.01	0.000694
n-octane	298.15	1.01	0.000677
n-heptane	298.15	1.01	0.0006879
n-octane	298.15	1.01	0.0006832
ethanediol-1,2	298.15	51.5	0.002026
ethanediol-1,2	298.15	69.6	0.002695
ethanediol-1,2	298.15	85.9	0.003273
ethanediol-1,2	323.15	26.8	0.001269
ethanediol-1,2	323.15	48.3	0.00223
ethanediol-1,2	323.15	89.7	0.00404
ethanediol-1,2	373.15	39.4	0.002502
ethanediol-1,2	373.15	55.4	0.003471
ethanediol-1,2	373.15	75	0.004685
ethanediol-1,2	373.15	87.4	0.005388
methane	123.05	68.95	0.0691
methane	123.05	68.95	0.0693
methane	153.21	41.37	0.0443
methane	153.21	41.37	0.0446
ethanol	503.15	237	0.2999
ethanol	503.15	237	0.342
n-hexane	344.3	33.6	0.0286
n-hexane	344.3	33.6	0.0289
30 datapoints
2,2,4-trimethylpentane	323.15	62.82	0.00401
2,2,4-trimethylpentane	348.15	66.67	0.00869
n-decane	323.15	30.8	0.000297
n-decane	323.15	42.35	0.000217
n-decane	323.15	50.87	0.000186
n-decane	348.15	33.13	0.000987
n-decane	348.15	45.8	0.00073
n-decane	348.15	56.34	0.000599
toluene	323.15	50.05	0.00343
toluene	323.15	56.03	0.00262
toluene	323.15	63.73	0.0024
methanol	258.15	10.13	0.005
propane	248.15	172.37	0.0128
methane	143.05	10.74	0.0031
2-methyl-1-propanol	298.15	26.5	0.0014
methane	173.25	30.64	0.0087
methane	183.12	39.16	0.0068
methanol	298.15	166	0.1007
2-methylbutanal	363.15	1	0.0001
ethane	283.15	34.47	0.0051
methane	183.12	40.16	0.0107
dimethyl ether	288.15	5.1	0.001
dimethyl ether	288.15	6.3	0.001
dimethyl ether	288.15	7.7	0.002
dimethyl ether	306.15	8.5	0.001
dimethyl ether	306.15	9.6	0.002
dimethyl ether	306.15	11.8	0.003
dimethyl ether	316.15	10.3	0.001
dimethyl ether	316.15	11.5	0.001
dimethyl ether	316.15	13.4	0.003

## Sheet: Sheet3- Breaking plot
				Breaking Plot

## Sheet: Sheet4-3688 datapoints-same
Name	T (K)	P (bar)	x-Exp	LN T	LN P	LN x	MW (g/mol)	TB (K)	TC (K)	PC (bar)	VC (mL/mol)	ρC (g/mL)	ZC
n-butane	297.05	22.49	0.02	5.6939	3.11326	-3.91202	58.123	272.66	425.12	37.96	255	0.2279	0.274
n-butane	297.05	79.64	0.062	5.6939	4.37753	-2.78062	58.123	272.66	425.12	37.96	255	0.2279	0.274
n-butane	297.05	104.36	0.074	5.6939	4.64789	-2.60369	58.123	272.66	425.12	37.96	255	0.2279	0.274
n-butane	355.35	43.16	0.04	5.8731	3.76502	-3.21888	58.123	272.66	425.12	37.96	255	0.2279	0.274
n-butane	355.35	61.61	0.063	5.8731	4.12075	-2.76462	58.123	272.66	425.12	37.96	255	0.2279	0.274
n-butane	355.35	69.91	0.07	5.8731	4.24727	-2.65926	58.123	272.66	425.12	37.96	255	0.2279	0.274
n-butane	355.35	94.84	0.099	5.8731	4.55219	-2.31264	58.123	272.66	425.12	37.96	255	0.2279	0.274
n-butane	355.35	107.2	0.111	5.8731	4.67471	-2.19823	58.123	272.66	425.12	37.96	255	0.2279	0.274
n-butane	388.75	39.11	0.032	5.96294	3.66642	-3.44202	58.123	272.66	425.12	37.96	255	0.2279	0.274
n-butane	388.75	49.55	0.051	5.96294	3.90294	-2.97593	58.123	272.66	425.12	37.96	255	0.2279	0.274
n-butane	388.75	66.77	0.075	5.96294	4.2013	-2.59027	58.123	272.66	425.12	37.96	255	0.2279	0.274
n-butane	388.75	71.94	0.083	5.96294	4.27584	-2.48891	58.123	272.66	425.12	37.96	255	0.2279	0.274
n-butane	388.75	93.02	0.111	5.96294	4.53278	-2.19823	58.123	272.66	425.12	37.96	255	0.2279	0.274
n-butane	144.26	37.58	0.01	4.97162	3.62638	-4.60517	58.123	272.66	425.12	37.96	255	0.2279	0.274
n-butane	144.26	141.34	0.03	4.97162	4.95118	-3.50656	58.123	272.66	425.12	37.96	255	0.2279	0.274
n-butane	172.04	57.57	0.02	5.14772	4.05302	-3.91202	58.123	272.66	425.12	37.96	255	0.2279	0.274
n-butane	172.04	293.03	0.073	5.14772	5.68026	-2.6173	58.123	272.66	425.12	37.96	255	0.2279	0.274
n-butane	199.82	23.24	0.013	5.2974	3.14567	-4.34281	58.123	272.66	425.12	37.96	255	0.2279	0.274
n-butane	199.82	55.57	0.024	5.2974	4.01767	-3.7297	58.123	272.66	425.12	37.96	255	0.2279	0.274
n-butane	199.82	99.97	0.04	5.2974	4.60491	-3.21888	58.123	272.66	425.12	37.96	255	0.2279	0.274
n-butane	199.82	193.74	0.071	5.2974	5.26653	-2.64508	58.123	272.66	425.12	37.96	255	0.2279	0.274
n-butane	199.82	282	0.096	5.2974	5.64189	-2.34341	58.123	272.66	425.12	37.96	255	0.2279	0.274
n-butane	227.59	27.65	0.017	5.42757	3.31955	-4.07454	58.123	272.66	425.12	37.96	255	0.2279	0.274
n-butane	227.59	55.16	0.03	5.42757	4.0102	-3.50656	58.123	272.66	425.12	37.96	255	0.2279	0.274
n-butane	227.59	140.65	0.07	5.42757	4.94629	-2.65926	58.123	272.66	425.12	37.96	255	0.2279	0.274
n-butane	227.59	262	0.119	5.42757	5.56835	-2.12863	58.123	272.66	425.12	37.96	255	0.2279	0.274
n-butane	244.26	21.72	0.015	5.49824	3.07816	-4.19971	58.123	272.66	425.12	37.96	255	0.2279	0.274
n-butane	244.26	58.47	0.036	5.49824	4.06847	-3.32424	58.123	272.66	425.12	37.96	255	0.2279	0.274
n-butane	244.26	136.52	0.074	5.49824	4.91644	-2.60369	58.123	272.66	425.12	37.96	255	0.2279	0.274
n-butane	244.26	288.2	0.1445	5.49824	5.66366	-1.93448	58.123	272.66	425.12	37.96	255	0.2279	0.274
n-butane	260.93	21.1	0.0165	5.56424	3.04917	-4.10439	58.123	272.66	425.12	37.96	255	0.2279	0.274
n-butane	260.93	56.67	0.04	5.56424	4.03733	-3.21888	58.123	272.66	425.12	37.96	255	0.2279	0.274
n-butane	260.93	166.16	0.105	5.56424	5.11297	-2.25379	58.123	272.66	425.12	37.96	255	0.2279	0.274
n-butane	260.93	274.41	0.163	5.56424	5.61463	-1.81401	58.123	272.66	425.12	37.96	255	0.2279	0.274
n-butane	260.93	289.58	0.162	5.56424	5.66843	-1.82016	58.123	272.66	425.12	37.96	255	0.2279	0.274
n-butane	277.59	21.37	0.016	5.62616	3.06216	-4.13517	58.123	272.66	425.12	37.96	255	0.2279	0.274
n-butane	277.59	54.68	0.036	5.62616	4.00141	-3.32424	58.123	272.66	425.12	37.96	255	0.2279	0.274
n-butane	277.59	164.78	0.111	5.62616	5.10464	-2.19823	58.123	272.66	425.12	37.96	255	0.2279	0.274
n-butane	277.59	286.13	0.182	5.62616	5.65645	-1.70375	58.123	272.66	425.12	37.96	255	0.2279	0.274
n-butane	297.04	22.41	0.019	5.69386	3.10941	-3.96332	58.123	272.66	425.12	37.96	255	0.2279	0.274
n-butane	297.04	77.91	0.062	5.69386	4.35556	-2.78062	58.123	272.66	425.12	37.96	255	0.2279	0.274
n-butane	297.04	104.46	0.08	5.69386	4.64876	-2.52573	58.123	272.66	425.12	37.96	255	0.2279	0.274
propane	277.59	34.47	0.025	5.62616	3.5402	-3.68888	44.097	231.04	369.83	42.48	200	0.2205	0.276
propane	277.59	68.95	0.052	5.62616	4.23334	-2.95651	44.097	231.04	369.83	42.48	200	0.2205	0.276
propane	277.59	103.42	0.079	5.62616	4.63881	-2.53831	44.097	231.04	369.83	42.48	200	0.2205	0.276
propane	277.59	137.89	0.1	5.62616	4.92649	-2.30259	44.097	231.04	369.83	42.48	200	0.2205	0.276
propane	277.59	172.37	0.131	5.62616	5.14964	-2.03256	44.097	231.04	369.83	42.48	200	0.2205	0.276
propane	277.59	206.84	0.156	5.62616	5.33196	-1.8579	44.097	231.04	369.83	42.48	200	0.2205	0.276
propane	277.59	241.32	0.181	5.62616	5.48611	-1.70926	44.097	231.04	369.83	42.48	200	0.2205	0.276
propane	277.59	275.79	0.206	5.62616	5.61964	-1.57988	44.097	231.04	369.83	42.48	200	0.2205	0.276
propane	310.93	34.47	0.024	5.73956	3.5402	-3.7297	44.097	231.04	369.83	42.48	200	0.2205	0.276
propane	310.93	68.95	0.062	5.73956	4.23334	-2.78062	44.097	231.04	369.83	42.48	200	0.2205	0.276
propane	310.93	103.42	0.099	5.73956	4.63881	-2.31264	44.097	231.04	369.83	42.48	200	0.2205	0.276
propane	310.93	137.89	0.186	5.73956	4.92649	-1.68201	44.097	231.04	369.83	42.48	200	0.2205	0.276
propane	310.93	172.37	0.171	5.73956	5.14964	-1.76609	44.097	231.04	369.83	42.48	200	0.2205	0.276
propane	310.93	206.84	0.206	5.73956	5.33196	-1.57988	44.097	231.04	369.83	42.48	200	0.2205	0.276
propane	310.93	241.32	0.241	5.73956	5.48611	-1.42296	44.097	231.04	369.83	42.48	200	0.2205	0.276
propane	310.93	275.79	0.275	5.73956	5.61964	-1.29098	44.097	231.04	369.83	42.48	200	0.2205	0.276
propane	344.26	34.47	0.012	5.8414	3.5402	-4.42285	44.097	231.04	369.83	42.48	200	0.2205	0.276
propane	344.26	68.95	0.071	5.8414	4.23334	-2.64508	44.097	231.04	369.83	42.48	200	0.2205	0.276
propane	344.26	103.42	0.128	5.8414	4.63881	-2.05573	44.097	231.04	369.83	42.48	200	0.2205	0.276
propane	344.26	137.89	0.186	5.8414	4.92649	-1.68201	44.097	231.04	369.83	42.48	200	0.2205	0.276
propane	344.26	172.37	0.245	5.8414	5.14964	-1.4065	44.097	231.04	369.83	42.48	200	0.2205	0.276
propane	344.26	206.84	0.319	5.8414	5.33196	-1.14256	44.097	231.04	369.83	42.48	200	0.2205	0.276
propane	344.26	236.49	0.477	5.8414	5.4659	-0.740239	44.097	231.04	369.83	42.48	200	0.2205	0.276
propane	360.93	68.95	0.075	5.88868	4.23334	-2.59027	44.097	231.04	369.83	42.48	200	0.2205	0.276
propane	360.93	86.18	0.121	5.88868	4.45649	-2.11196	44.097	231.04	369.83	42.48	200	0.2205	0.276
propane	360.93	103.42	0.19	5.88868	4.63881	-1.66073	44.097	231.04	369.83	42.48	200	0.2205	0.276
propane	360.93	108.94	0.244	5.88868	4.69077	-1.41059	44.097	231.04	369.83	42.48	200	0.2205	0.276
methanol	297.55	151.99	0.0253	5.69558	5.0238	-3.67695	32.042	337.8	512.64	80.97	118	0.2715	0.224
methanol	348.15	85.11	0.0184	5.85263	4.44398	-3.9954	32.042	337.8	512.64	80.97	118	0.2715	0.224
methanol	348.15	122.6	0.0256	5.85263	4.80895	-3.66516	32.042	337.8	512.64	80.97	118	0.2715	0.224
propane	88.71	275.79	0.0129	4.48532	5.61963	-4.35053	44.097	231.04	369.83	42.48	200	0.2205	0.276
propane	116.48	34.47	0.0054	4.75775	3.54018	-5.22136	44.097	231.04	369.83	42.48	200	0.2205	0.276
propane	116.48	68.95	0.0103	4.75775	4.23333	-4.57561	44.097	231.04	369.83	42.48	200	0.2205	0.276
propane	116.48	137.89	0.0184	4.75775	4.92648	-3.9954	44.097	231.04	369.83	42.48	200	0.2205	0.276
propane	116.48	275.79	0.0302	4.75775	5.61963	-3.49991	44.097	231.04	369.83	42.48	200	0.2205	0.276
propane	144.26	34.47	0.0086	4.97162	3.54018	-4.75599	44.097	231.04	369.83	42.48	200	0.2205	0.276
propane	144.26	68.95	0.0162	4.97162	4.23333	-4.12274	44.097	231.04	369.83	42.48	200	0.2205	0.276
propane	144.26	137.89	0.0293	4.97162	4.92648	-3.53017	44.097	231.04	369.83	42.48	200	0.2205	0.276
propane	144.26	275.79	0.0529	4.97162	5.61963	-2.93935	44.097	231.04	369.83	42.48	200	0.2205	0.276
propane	172.04	34.47	0.0127	5.14772	3.54018	-4.36615	44.097	231.04	369.83	42.48	200	0.2205	0.276
propane	172.04	68.95	0.0235	5.14772	4.23333	-3.75075	44.097	231.04	369.83	42.48	200	0.2205	0.276
propane	172.04	137.89	0.0434	5.14772	4.92648	-3.1373	44.097	231.04	369.83	42.48	200	0.2205	0.276
propane	172.04	275.79	0.0824	5.14772	5.61963	-2.49617	44.097	231.04	369.83	42.48	200	0.2205	0.276
propane	199.82	34.47	0.0158	5.2974	3.54018	-4.14775	44.097	231.04	369.83	42.48	200	0.2205	0.276
propane	199.82	68.95	0.0289	5.2974	4.23333	-3.54391	44.097	231.04	369.83	42.48	200	0.2205	0.276
propane	199.82	137.89	0.0579	5.2974	4.92648	-2.84904	44.097	231.04	369.83	42.48	200	0.2205	0.276
propane	199.82	275.79	0.1092	5.2974	5.61963	-2.21457	44.097	231.04	369.83	42.48	200	0.2205	0.276
propane	227.59	34.47	0.0195	5.42757	3.54018	-3.93734	44.097	231.04	369.83	42.48	200	0.2205	0.276
propane	227.59	68.95	0.0376	5.42757	4.23333	-3.28075	44.097	231.04	369.83	42.48	200	0.2205	0.276
propane	227.59	137.89	0.0752	5.42757	4.92648	-2.5876	44.097	231.04	369.83	42.48	200	0.2205	0.276
propane	227.59	275.79	0.1418	5.42757	5.61963	-1.95334	44.097	231.04	369.83	42.48	200	0.2205	0.276
propane	255.37	34.47	0.0231	5.54272	3.54018	-3.76792	44.097	231.04	369.83	42.48	200	0.2205	0.276
propane	255.37	68.95	0.0471	5.54272	4.23333	-3.05548	44.097	231.04	369.83	42.48	200	0.2205	0.276
propane	255.37	137.89	0.0951	5.54272	4.92648	-2.35283	44.097	231.04	369.83	42.48	200	0.2205	0.276
propane	255.37	275.79	0.1772	5.54272	5.61963	-1.73048	44.097	231.04	369.83	42.48	200	0.2205	0.276
propane	283.15	34.47	0.0249	5.64598	3.54018	-3.69289	44.097	231.04	369.83	42.48	200	0.2205	0.276
propane	283.15	68.95	0.0548	5.64598	4.23333	-2.90407	44.097	231.04	369.83	42.48	200	0.2205	0.276
propane	283.15	137.89	0.1147	5.64598	4.92648	-2.16544	44.097	231.04	369.83	42.48	200	0.2205	0.276
propane	283.15	275.79	0.2208	5.64598	5.61963	-1.5105	44.097	231.04	369.83	42.48	200	0.2205	0.276
n-heptane	310.65	1.01	0.000747	5.73867	0.013163	-7.19945	100.204	371.53	540.2	27.4	428	0.2341	0.261
n-heptane	323.15	1.01	0.000789	5.77812	0.013163	-7.14474	100.204	371.53	540.2	27.4	428	0.2341	0.261
n-octane	310.65	1.01	0.000738	5.73867	0.013163	-7.21157	114.231	398.77	568.7	24.9	486	0.235	0.256
n-octane	323.15	1.01	0.00079	5.77812	0.013163	-7.14348	114.231	398.77	568.7	24.9	486	0.235	0.256
methane	116.48	33.78	0.0318	4.75775	3.51999	-3.44829	16.043	111.67	190.56	45.99	98.6	0.1627	0.286
methane	116.48	102.73	0.095	4.75775	4.63212	-2.35388	16.043	111.67	190.56	45.99	98.6	0.1627	0.286
methane	116.48	158.58	0.1394	4.75775	5.06625	-1.97041	16.043	111.67	190.56	45.99	98.6	0.1627	0.286
methane	116.48	275.79	0.317	4.75775	5.61964	-1.14885	16.043	111.67	190.56	45.99	98.6	0.1627	0.286
methane	144.26	34.47	0.0343	4.97162	3.5402	-3.37261	16.043	111.67	190.56	45.99	98.6	0.1627	0.286
methane	144.26	68.95	0.0781	4.97162	4.23334	-2.54977	16.043	111.67	190.56	45.99	98.6	0.1627	0.286
methane	144.26	102.73	0.131	4.97162	4.63212	-2.03256	16.043	111.67	190.56	45.99	98.6	0.1627	0.286
methane	144.26	137.21	0.1805	4.97162	4.92148	-1.71202	16.043	111.67	190.56	45.99	98.6	0.1627	0.286
methane	144.26	206.84	0.3499	4.97162	5.33196	-1.05011	16.043	111.67	190.56	45.99	98.6	0.1627	0.286
methane	172.04	34.47	0.017	5.14772	3.5402	-4.07454	16.043	111.67	190.56	45.99	98.6	0.1627	0.286
methane	172.04	68.95	0.0877	5.14772	4.23334	-2.43383	16.043	111.67	190.56	45.99	98.6	0.1627	0.286
methane	172.04	88.25	0.1255	5.14772	4.4802	-2.07545	16.043	111.67	190.56	45.99	98.6	0.1627	0.286
methane	172.04	103.42	0.1622	5.14772	4.63881	-1.81893	16.043	111.67	190.56	45.99	98.6	0.1627	0.286
2,2,4-trimethylpentane	248.15	1.01	0.0005801	5.51403	0.013163	-7.45231	114.231	372.39	543.8	25.7	468	0.2441	0.266
2,2,4-trimethylpentane	273.15	1.01	0.0006779	5.61002	0.013163	-7.29651	114.231	372.39	543.8	25.7	468	0.2441	0.266
2,2,4-trimethylpentane	298.15	1.01	0.0007815	5.6976	0.013163	-7.1543	114.231	372.39	543.8	25.7	468	0.2441	0.266
2,2,4-trimethylpentane	308.15	1.01	0.0008258	5.73059	0.013163	-7.09916	114.231	372.39	543.8	25.7	468	0.2441	0.266
benzene	283.15	1.01	0.0002253	5.64598	0.013163	-8.39808	78.114	353.22	562.05	48.95	256	0.3051	0.268
benzene	298.15	1.01	0.0002578	5.6976	0.013163	-8.26333	78.114	353.22	562.05	48.95	256	0.3051	0.268
benzene	308.15	1.01	0.0002805	5.73059	0.013163	-8.17894	78.114	353.22	562.05	48.95	256	0.3051	0.268
carbon disulphide	248.15	1.01	9.65e-05	5.51403	0.013163	-9.24597	76.143	319.2	552	79	160	0.4759	0.275
carbon disulphide	273.15	1.01	0.0001257	5.61002	0.013163	-8.98161	76.143	319.2	552	79	160	0.4759	0.275
carbon disulphide	298.15	1.01	0.0001589	5.6976	0.013163	-8.74724	76.143	319.2	552	79	160	0.4759	0.275
carbon tetrachloride	273.15	1.01	0.0002598	5.61002	0.013163	-8.2556	153.821	349.8	556.35	45.6	276	0.5573	0.272
carbon tetrachloride	298.15	1.01	0.0003193	5.6976	0.013163	-8.04938	153.821	349.8	556.35	45.6	276	0.5573	0.272
carbon tetrachloride	308.15	1.01	0.0003447	5.73059	0.013163	-7.97284	153.821	349.8	556.35	45.6	276	0.5573	0.272
fluoroheptane	248.15	1.01	0.0010037	5.51403	0.013163	-6.90406	118.195	391.15	553.45	31.75	386.66	0.3057	0.267
fluoroheptane	273.15	1.01	0.0011927	5.61002	0.013163	-6.73154	118.195	391.15	553.45	31.75	386.66	0.3057	0.267
fluoroheptane	285.25	1.01	0.0012922	5.65337	0.013163	-6.65141	118.195	391.15	553.45	31.75	386.66	0.3057	0.267
fluoroheptane	298.15	1.01	0.0014007	5.6976	0.013163	-6.57078	118.195	391.15	553.45	31.75	386.66	0.3057	0.267
fluoroheptane	308.15	1.01	0.001492	5.73059	0.013163	-6.50764	118.195	391.15	553.45	31.75	386.66	0.3057	0.267
n-heptane	238.15	1.01	0.0004804	5.4729	0.013163	-7.64089	100.204	371.53	540.2	27.4	428	0.2341	0.261
n-heptane	248.15	1.01	0.0004985	5.51403	0.013163	-7.60391	100.204	371.53	540.2	27.4	428	0.2341	0.261
n-heptane	263.15	1.01	0.0005522	5.57272	0.013163	-7.5016	100.204	371.53	540.2	27.4	428	0.2341	0.261
n-heptane	273.15	1.01	0.0005903	5.61002	0.013163	-7.43488	100.204	371.53	540.2	27.4	428	0.2341	0.261
n-heptane	283.15	1.01	0.000629	5.64598	0.013163	-7.37138	100.204	371.53	540.2	27.4	428	0.2341	0.261
n-heptane	308.15	1.01	0.0007288	5.73059	0.013163	-7.22411	100.204	371.53	540.2	27.4	428	0.2341	0.261
n-octane	248.15	1.01	0.0004947	5.51403	0.013163	-7.61156	114.231	398.77	568.7	24.9	486	0.235	0.256
n-octane	273.15	1.01	0.0005869	5.61002	0.013163	-7.44066	114.231	398.77	568.7	24.9	486	0.235	0.256
n-octane	308.15	1.01	0.0007241	5.73059	0.013163	-7.23058	114.231	398.77	568.7	24.9	486	0.235	0.256
toluene	258.15	1.01	0.0002311	5.55354	0.013163	-8.37266	92.141	383.75	591.75	41.08	316	0.2916	0.264
toluene	273.15	1.01	0.0002621	5.61002	0.013163	-8.24678	92.141	383.75	591.75	41.08	316	0.2916	0.264
toluene	278.15	1.01	0.0003396	5.62816	0.013163	-7.98774	92.141	383.75	591.75	41.08	316	0.2916	0.264
toluene	298.15	1.01	0.0003167	5.6976	0.013163	-8.05756	92.141	383.75	591.75	41.08	316	0.2916	0.264
2,2,4-trimethylpentane	323.15	33.34	0.00677	5.77812	3.50664	-4.99525	114.231	372.39	543.8	25.7	468	0.2441	0.266
2,2,4-trimethylpentane	323.15	45.8	0.00506	5.77812	3.82426	-5.28639	114.231	372.39	543.8	25.7	468	0.2441	0.266
2,2,4-trimethylpentane	348.15	35.77	0.0155	5.85263	3.57705	-4.16692	114.231	372.39	543.8	25.7	468	0.2441	0.266
2,2,4-trimethylpentane	348.15	52.28	0.0108	5.85263	3.95668	-4.52821	114.231	372.39	543.8	25.7	468	0.2441	0.266
carbon tetrachloride	348.15	40.43	0.0268	5.85263	3.69954	-3.61935	153.821	349.8	556.35	45.6	276	0.5573	0.272
carbon tetrachloride	348.15	54.92	0.0203	5.85263	4.00584	-3.89713	153.821	349.8	556.35	45.6	276	0.5573	0.272
carbon tetrachloride	348.15	70.62	0.0165	5.85263	4.25736	-4.10439	153.821	349.8	556.35	45.6	276	0.5573	0.272
toluene	348.15	43.37	0.00814	5.85263	3.7697	-4.81097	92.141	383.75	591.75	41.08	316	0.2916	0.264
toluene	348.15	53.5	0.00696	5.85263	3.97967	-4.96758	92.141	383.75	591.75	41.08	316	0.2916	0.264
toluene	348.15	56.13	0.00665	5.85263	4.02774	-5.01314	92.141	383.75	591.75	41.08	316	0.2916	0.264
toluene	348.15	70.12	0.00544	5.85263	4.25016	-5.21398	92.141	383.75	591.75	41.08	316	0.2916	0.264
methanol	243.15	10.13	0.003	5.49368	2.31575	-5.80914	32.042	337.8	512.64	80.97	118	0.2715	0.224
methanol	243.15	20.27	0.005	5.49368	3.0089	-5.29832	32.042	337.8	512.64	80.97	118	0.2715	0.224
methanol	243.15	30.4	0.006	5.49368	3.41436	-5.116	32.042	337.8	512.64	80.97	118	0.2715	0.224
methanol	243.15	40.53	0.007	5.49368	3.70204	-4.96185	32.042	337.8	512.64	80.97	118	0.2715	0.224
methanol	243.15	50.66	0.008	5.49368	3.92519	-4.82831	32.042	337.8	512.64	80.97	118	0.2715	0.224
methanol	258.15	20.27	0.007	5.55354	3.0089	-4.96185	32.042	337.8	512.64	80.97	118	0.2715	0.224
methanol	258.15	30.4	0.009	5.55354	3.41436	-4.71053	32.042	337.8	512.64	80.97	118	0.2715	0.224
methanol	258.15	50.66	0.013	5.55354	3.92519	-4.34281	32.042	337.8	512.64	80.97	118	0.2715	0.224
methanol	273.15	11.15	0.005	5.61002	2.41106	-5.29832	32.042	337.8	512.64	80.97	118	0.2715	0.224
methanol	273.15	31.41	0.011	5.61002	3.44715	-4.50986	32.042	337.8	512.64	80.97	118	0.2715	0.224
methanol	273.15	51.68	0.015	5.61002	3.94499	-4.19971	32.042	337.8	512.64	80.97	118	0.2715	0.224
propane	98.15	17.24	0.0021	4.5865	2.84705	-6.16582	44.097	231.04	369.83	42.48	200	0.2205	0.276
propane	98.15	68.95	0.0056	4.5865	4.23334	-5.18499	44.097	231.04	369.83	42.48	200	0.2205	0.276
propane	98.15	103.42	0.0074	4.5865	4.63881	-4.90628	44.097	231.04	369.83	42.48	200	0.2205	0.276
propane	98.15	155.13	0.0108	4.5865	5.04427	-4.52821	44.097	231.04	369.83	42.48	200	0.2205	0.276
propane	98.15	206.84	0.0134	4.5865	5.33196	-4.3125	44.097	231.04	369.83	42.48	200	0.2205	0.276
propane	113.15	20.68	0.0027	4.72871	3.02937	-5.9145	44.097	231.04	369.83	42.48	200	0.2205	0.276
propane	113.15	68.95	0.0093	4.72871	4.23334	-4.67774	44.097	231.04	369.83	42.48	200	0.2205	0.276
propane	113.15	117.21	0.0147	4.72871	4.76397	-4.21991	44.097	231.04	369.83	42.48	200	0.2205	0.276
propane	113.15	179.26	0.0214	4.72871	5.18886	-3.84436	44.097	231.04	369.83	42.48	200	0.2205	0.276
propane	123.15	17.24	0.0031	4.8134	2.84705	-5.77635	44.097	231.04	369.83	42.48	200	0.2205	0.276
propane	123.15	68.95	0.011	4.8134	4.23334	-4.50986	44.097	231.04	369.83	42.48	200	0.2205	0.276
propane	123.15	137.89	0.0207	4.8134	4.92649	-3.87762	44.097	231.04	369.83	42.48	200	0.2205	0.276
propane	123.15	172.37	0.0242	4.8134	5.14964	-3.7214	44.097	231.04	369.83	42.48	200	0.2205	0.276
propane	123.15	206.84	0.0281	4.8134	5.33196	-3.57199	44.097	231.04	369.83	42.48	200	0.2205	0.276
propane	148.15	10.34	0.0025	4.99823	2.33622	-5.99146	44.097	231.04	369.83	42.48	200	0.2205	0.276
propane	148.15	20.68	0.0052	4.99823	3.02937	-5.2591	44.097	231.04	369.83	42.48	200	0.2205	0.276
propane	148.15	41.37	0.0106	4.99823	3.72252	-4.5469	44.097	231.04	369.83	42.48	200	0.2205	0.276
propane	148.15	62.05	0.0154	4.99823	4.12798	-4.17339	44.097	231.04	369.83	42.48	200	0.2205	0.276
propane	148.15	89.63	0.0218	4.99823	4.49571	-3.82585	44.097	231.04	369.83	42.48	200	0.2205	0.276
propane	148.15	117.21	0.0274	4.99823	4.76397	-3.59721	44.097	231.04	369.83	42.48	200	0.2205	0.276
propane	148.15	144.79	0.0329	4.99823	4.97528	-3.41428	44.097	231.04	369.83	42.48	200	0.2205	0.276
propane	148.15	193.05	0.0443	4.99823	5.26296	-3.11677	44.097	231.04	369.83	42.48	200	0.2205	0.276
propane	148.15	206.84	0.0473	4.99823	5.33196	-3.05124	44.097	231.04	369.83	42.48	200	0.2205	0.276
propane	173.15	17.24	0.0061	5.15416	2.84705	-5.09947	44.097	231.04	369.83	42.48	200	0.2205	0.276
propane	173.15	20.68	0.0077	5.15416	3.02937	-4.86653	44.097	231.04	369.83	42.48	200	0.2205	0.276
propane	173.15	34.47	0.0121	5.15416	3.5402	-4.41455	44.097	231.04	369.83	42.48	200	0.2205	0.276
propane	173.15	68.95	0.0241	5.15416	4.23334	-3.72554	44.097	231.04	369.83	42.48	200	0.2205	0.276
propane	173.15	137.89	0.0441	5.15416	4.92649	-3.1213	44.097	231.04	369.83	42.48	200	0.2205	0.276
propane	173.15	172.37	0.0545	5.15416	5.14964	-2.90955	44.097	231.04	369.83	42.48	200	0.2205	0.276
propane	173.15	199.95	0.0618	5.15416	5.29806	-2.78385	44.097	231.04	369.83	42.48	200	0.2205	0.276
propane	173.15	206.84	0.0645	5.15416	5.33196	-2.74109	44.097	231.04	369.83	42.48	200	0.2205	0.276
propane	198.15	18.62	0.00908	5.28902	2.92401	-4.70168	44.097	231.04	369.83	42.48	200	0.2205	0.276
propane	198.15	34.47	0.01659	5.28902	3.5402	-4.09896	44.097	231.04	369.83	42.48	200	0.2205	0.276
propane	198.15	68.95	0.03159	5.28902	4.23334	-3.45491	44.097	231.04	369.83	42.48	200	0.2205	0.276
propane	198.15	172.37	0.0722	5.28902	5.14964	-2.62832	44.097	231.04	369.83	42.48	200	0.2205	0.276
propane	198.15	206.84	0.08468	5.28902	5.33196	-2.46888	44.097	231.04	369.83	42.48	200	0.2205	0.276
propane	223.15	13.79	0.00777	5.40784	2.62391	-4.85749	44.097	231.04	369.83	42.48	200	0.2205	0.276
propane	223.15	34.47	0.02047	5.40784	3.5402	-3.88879	44.097	231.04	369.83	42.48	200	0.2205	0.276
propane	223.15	51.71	0.02952	5.40784	3.94566	-3.52269	44.097	231.04	369.83	42.48	200	0.2205	0.276
propane	223.15	68.95	0.0396	5.40784	4.23334	-3.22893	44.097	231.04	369.83	42.48	200	0.2205	0.276
propane	223.15	103.42	0.05761	5.40784	4.63881	-2.85406	44.097	231.04	369.83	42.48	200	0.2205	0.276
propane	223.15	137.89	0.07418	5.40784	4.92649	-2.60126	44.097	231.04	369.83	42.48	200	0.2205	0.276
propane	223.15	172.37	0.08869	5.40784	5.14964	-2.42261	44.097	231.04	369.83	42.48	200	0.2205	0.276
propane	223.15	206.84	0.1075	5.40784	5.33196	-2.23026	44.097	231.04	369.83	42.48	200	0.2205	0.276
propane	248.15	17.24	0.01065	5.51403	2.84705	-4.5422	44.097	231.04	369.83	42.48	200	0.2205	0.276
propane	248.15	34.47	0.02427	5.51403	3.5402	-3.71851	44.097	231.04	369.83	42.48	200	0.2205	0.276
propane	248.15	68.95	0.04751	5.51403	4.23334	-3.04682	44.097	231.04	369.83	42.48	200	0.2205	0.276
propane	248.15	103.42	0.0286	5.51403	4.63881	-3.55435	44.097	231.04	369.83	42.48	200	0.2205	0.276
propane	248.15	137.89	0.09034	5.51403	4.92649	-2.40417	44.097	231.04	369.83	42.48	200	0.2205	0.276
propane	248.15	206.84	0.134	5.51403	5.33196	-2.00992	44.097	231.04	369.83	42.48	200	0.2205	0.276
propane	273.15	20.68	0.01342	5.61002	3.02937	-4.31101	44.097	231.04	369.83	42.48	200	0.2205	0.276
propane	273.15	34.47	0.02373	5.61002	3.5402	-3.74102	44.097	231.04	369.83	42.48	200	0.2205	0.276
propane	273.15	68.95	0.0522	5.61002	4.23334	-2.95267	44.097	231.04	369.83	42.48	200	0.2205	0.276
propane	273.15	103.42	0.07724	5.61002	4.63881	-2.56084	44.097	231.04	369.83	42.48	200	0.2205	0.276
propane	273.15	137.89	0.1092	5.61002	4.92649	-2.21457	44.097	231.04	369.83	42.48	200	0.2205	0.276
propane	273.15	172.37	0.134	5.61002	5.14964	-2.00992	44.097	231.04	369.83	42.48	200	0.2205	0.276
propane	273.15	206.84	0.1586	5.61002	5.33196	-1.84137	44.097	231.04	369.83	42.48	200	0.2205	0.276
propane	298.15	17.24	0.00884	5.6976	2.84705	-4.72847	44.097	231.04	369.83	42.48	200	0.2205	0.276
propane	298.15	34.47	0.02486	5.6976	3.5402	-3.6945	44.097	231.04	369.83	42.48	200	0.2205	0.276
propane	298.15	68.95	0.0602	5.6976	4.23334	-2.81008	44.097	231.04	369.83	42.48	200	0.2205	0.276
propane	298.15	103.42	0.09712	5.6976	4.63881	-2.33181	44.097	231.04	369.83	42.48	200	0.2205	0.276
propane	298.15	137.89	0.1239	5.6976	4.92649	-2.08828	44.097	231.04	369.83	42.48	200	0.2205	0.276
propane	298.15	172.37	0.1649	5.6976	5.14964	-1.80242	44.097	231.04	369.83	42.48	200	0.2205	0.276
propane	298.15	206.84	0.1945	5.6976	5.33196	-1.63732	44.097	231.04	369.83	42.48	200	0.2205	0.276
propane	323.15	34.47	0.02284	5.77812	3.5402	-3.77924	44.097	231.04	369.83	42.48	200	0.2205	0.276
propane	323.15	68.95	0.06794	5.77812	4.23334	-2.68913	44.097	231.04	369.83	42.48	200	0.2205	0.276
propane	323.15	103.42	0.1114	5.77812	4.63881	-2.19463	44.097	231.04	369.83	42.48	200	0.2205	0.276
propane	323.15	137.89	0.1547	5.77812	4.92649	-1.86627	44.097	231.04	369.83	42.48	200	0.2205	0.276
propane	323.15	172.37	0.201	5.77812	5.14964	-1.60445	44.097	231.04	369.83	42.48	200	0.2205	0.276
propane	323.15	206.84	0.2446	5.77812	5.33196	-1.40813	44.097	231.04	369.83	42.48	200	0.2205	0.276
propane	348.15	51.71	0.03819	5.85263	3.94566	-3.26518	44.097	231.04	369.83	42.48	200	0.2205	0.276
propane	348.15	68.95	0.06804	5.85263	4.23334	-2.68766	44.097	231.04	369.83	42.48	200	0.2205	0.276
propane	348.15	86.18	0.09755	5.85263	4.45649	-2.32739	44.097	231.04	369.83	42.48	200	0.2205	0.276
propane	348.15	103.42	0.1305	5.85263	4.63881	-2.03638	44.097	231.04	369.83	42.48	200	0.2205	0.276
propane	348.15	155.13	0.2365	5.85263	5.04427	-1.44181	44.097	231.04	369.83	42.48	200	0.2205	0.276
propane	348.15	206.84	0.3526	5.85263	5.33196	-1.04242	44.097	231.04	369.83	42.48	200	0.2205	0.276
ethylene	123.15	20.27	0.00531	4.8134	3.0089	-5.23816	28.054	169.38	282.34	50.41	131	0.2142	0.281
ethylene	123.15	40.53	0.00932	4.8134	3.70204	-4.67559	28.054	169.38	282.34	50.41	131	0.2142	0.281
ethylene	123.15	60.8	0.0127	4.8134	4.10751	-4.36615	28.054	169.38	282.34	50.41	131	0.2142	0.281
ethylene	123.15	81.06	0.0146	4.8134	4.39519	-4.22673	28.054	169.38	282.34	50.41	131	0.2142	0.281
ethylene	148.15	20.27	0.00743	4.99823	3.0089	-4.90223	28.054	169.38	282.34	50.41	131	0.2142	0.281
ethylene	148.15	40.53	0.0131	4.99823	3.70204	-4.33514	28.054	169.38	282.34	50.41	131	0.2142	0.281
ethylene	148.15	60.8	0.0185	4.99823	4.10751	-3.98998	28.054	169.38	282.34	50.41	131	0.2142	0.281
ethylene	148.15	81.06	0.0266	4.99823	4.39519	-3.62684	28.054	169.38	282.34	50.41	131	0.2142	0.281
ethylene	173.15	20.27	0.00865	5.15416	3.0089	-4.7502	28.054	169.38	282.34	50.41	131	0.2142	0.281
ethylene	173.15	40.53	0.0164	5.15416	3.70204	-4.11047	28.054	169.38	282.34	50.41	131	0.2142	0.281
ethylene	173.15	60.8	0.0281	5.15416	4.10751	-3.57199	28.054	169.38	282.34	50.41	131	0.2142	0.281
ethylene	173.15	81.06	0.0361	5.15416	4.39519	-3.32146	28.054	169.38	282.34	50.41	131	0.2142	0.281
ethylene	198.15	20.27	0.01	5.28902	3.0089	-4.60517	28.054	169.38	282.34	50.41	131	0.2142	0.281
ethylene	198.15	40.53	0.0207	5.28902	3.70204	-3.87762	28.054	169.38	282.34	50.41	131	0.2142	0.281
ethylene	198.15	60.8	0.037	5.28902	4.10751	-3.29684	28.054	169.38	282.34	50.41	131	0.2142	0.281
ethylene	198.15	81.06	0.0489	5.28902	4.39519	-3.01798	28.054	169.38	282.34	50.41	131	0.2142	0.281
ethylene	223.15	20.27	0.00843	5.40784	3.0089	-4.77596	28.054	169.38	282.34	50.41	131	0.2142	0.281
ethylene	223.15	40.53	0.0265	5.40784	3.70204	-3.63061	28.054	169.38	282.34	50.41	131	0.2142	0.281
ethylene	223.15	60.8	0.0448	5.40784	4.10751	-3.10555	28.054	169.38	282.34	50.41	131	0.2142	0.281
ethylene	223.15	81.06	0.0603	5.40784	4.39519	-2.80842	28.054	169.38	282.34	50.41	131	0.2142	0.281
ethylene	248.15	30.4	0.00988	5.51403	3.41436	-4.61724	28.054	169.38	282.34	50.41	131	0.2142	0.281
ethylene	248.15	40.53	0.0212	5.51403	3.70204	-3.85375	28.054	169.38	282.34	50.41	131	0.2142	0.281
methane	103.15	19.96	0.0142	4.63618	2.99378	-4.25451	16.043	111.67	190.56	45.99	98.6	0.1627	0.286
methane	103.15	41.34	0.0337	4.63618	3.72185	-3.39026	16.043	111.67	190.56	45.99	98.6	0.1627	0.286
methane	103.15	61.2	0.0569	4.63618	4.11415	-2.86646	16.043	111.67	190.56	45.99	98.6	0.1627	0.286
methane	103.15	81.97	0.0708	4.63618	4.40638	-2.6479	16.043	111.67	190.56	45.99	98.6	0.1627	0.286
methane	103.15	91.19	0.0819	4.63618	4.51297	-2.50226	16.043	111.67	190.56	45.99	98.6	0.1627	0.286
methane	123.15	10.23	0.0073	4.8134	2.3257	-4.91988	16.043	111.67	190.56	45.99	98.6	0.1627	0.286
methane	123.15	20.27	0.0192	4.8134	3.0089	-3.95284	16.043	111.67	190.56	45.99	98.6	0.1627	0.286
methane	123.15	40.33	0.0385	4.8134	3.69703	-3.2571	16.043	111.67	190.56	45.99	98.6	0.1627	0.286
methane	123.15	60.59	0.0616	4.8134	4.10417	-2.78709	16.043	111.67	190.56	45.99	98.6	0.1627	0.286
methane	123.15	81.77	0.0816	4.8134	4.4039	-2.50593	16.043	111.67	190.56	45.99	98.6	0.1627	0.286
methane	123.15	101.83	0.101	4.8134	4.62332	-2.29263	16.043	111.67	190.56	45.99	98.6	0.1627	0.286
methane	143.05	20.16	0.0168	4.96319	3.00388	-4.08638	16.043	111.67	190.56	45.99	98.6	0.1627	0.286
methane	143.05	40.73	0.0477	4.96319	3.70703	-3.04282	16.043	111.67	190.56	45.99	98.6	0.1627	0.286
methane	143.05	59.88	0.0684	4.96319	4.09239	-2.68238	16.043	111.67	190.56	45.99	98.6	0.1627	0.286
methane	143.05	79.74	0.0992	4.96319	4.37881	-2.31062	16.043	111.67	190.56	45.99	98.6	0.1627	0.286
methane	143.05	101.53	0.127	4.96319	4.62033	-2.06357	16.043	111.67	190.56	45.99	98.6	0.1627	0.286
methane	172.05	87.54	0.136	5.14779	4.47215	-1.9951	16.043	111.67	190.56	45.99	98.6	0.1627	0.286
methane	172.05	103.55	0.201	5.14779	4.64009	-1.60445	16.043	111.67	190.56	45.99	98.6	0.1627	0.286
methane	173.65	35.67	0.0168	5.15704	3.57421	-4.08638	16.043	111.67	190.56	45.99	98.6	0.1627	0.286
methane	173.65	40.63	0.0257	5.15704	3.70454	-3.66126	16.043	111.67	190.56	45.99	98.6	0.1627	0.286
methane	173.65	60.69	0.0709	5.15704	4.10584	-2.64648	16.043	111.67	190.56	45.99	98.6	0.1627	0.286
methane	173.65	71.03	0.0938	5.15704	4.26309	-2.36659	16.043	111.67	190.56	45.99	98.6	0.1627	0.286
methane	173.65	81.67	0.124	5.15704	4.40266	-2.08747	16.043	111.67	190.56	45.99	98.6	0.1627	0.286
methane	173.65	83.8	0.131	5.15704	4.42838	-2.03256	16.043	111.67	190.56	45.99	98.6	0.1627	0.286
methane	173.65	100.51	0.19	5.15704	4.6103	-1.66073	16.043	111.67	190.56	45.99	98.6	0.1627	0.286
methane	173.65	103.35	0.205	5.15704	4.63814	-1.58475	16.043	111.67	190.56	45.99	98.6	0.1627	0.286
methane	173.65	108.32	0.225	5.15704	4.68506	-1.49165	16.043	111.67	190.56	45.99	98.6	0.1627	0.286
n-butane	327.65	31.27	0.025	5.79195	3.44262	-3.68888	58.123	272.66	425.12	37.96	255	0.2279	0.274
n-butane	327.65	42.54	0.036	5.79195	3.75036	-3.32424	58.123	272.66	425.12	37.96	255	0.2279	0.274
n-butane	327.65	55.85	0.047	5.79195	4.02268	-3.05761	58.123	272.66	425.12	37.96	255	0.2279	0.274
n-butane	327.65	68.69	0.063	5.79195	4.22958	-2.76462	58.123	272.66	425.12	37.96	255	0.2279	0.274
n-butane	327.65	83.76	0.074	5.79195	4.4279	-2.60369	58.123	272.66	425.12	37.96	255	0.2279	0.274
n-butane	327.65	92.48	0.086	5.79195	4.52699	-2.45341	58.123	272.66	425.12	37.96	255	0.2279	0.274
n-butane	327.65	104.31	0.094	5.79195	4.64741	-2.36446	58.123	272.66	425.12	37.96	255	0.2279	0.274
n-butane	327.65	117.42	0.11	5.79195	4.76572	-2.20727	58.123	272.66	425.12	37.96	255	0.2279	0.274
n-butane	327.65	130.31	0.123	5.79195	4.86995	-2.09557	58.123	272.66	425.12	37.96	255	0.2279	0.274
n-butane	327.65	138.04	0.128	5.79195	4.92751	-2.05573	58.123	272.66	425.12	37.96	255	0.2279	0.274
n-butane	327.65	138.21	0.129	5.79195	4.92875	-2.04794	58.123	272.66	425.12	37.96	255	0.2279	0.274
n-butane	327.65	157.77	0.147	5.79195	5.06116	-1.91732	58.123	272.66	425.12	37.96	255	0.2279	0.274
n-butane	327.65	168.47	0.16	5.79195	5.12678	-1.83258	58.123	272.66	425.12	37.96	255	0.2279	0.274
n-butane	344.25	27.78	0.022	5.84137	3.32444	-3.81671	58.123	272.66	425.12	37.96	255	0.2279	0.274
n-butane	344.25	41.77	0.036	5.84137	3.73209	-3.32424	58.123	272.66	425.12	37.96	255	0.2279	0.274
n-butane	344.25	54.97	0.053	5.84137	4.00677	-2.93746	58.123	272.66	425.12	37.96	255	0.2279	0.274
n-butane	344.25	69.3	0.068	5.84137	4.23839	-2.68825	58.123	272.66	425.12	37.96	255	0.2279	0.274
n-butane	344.25	83.46	0.081	5.84137	4.42438	-2.51331	58.123	272.66	425.12	37.96	255	0.2279	0.274
n-butane	344.25	96.79	0.098	5.84137	4.5725	-2.32279	58.123	272.66	425.12	37.96	255	0.2279	0.274
n-butane	344.25	106.28	0.109	5.84137	4.66608	-2.21641	58.123	272.66	425.12	37.96	255	0.2279	0.274
n-butane	344.25	111.01	0.113	5.84137	4.70964	-2.18037	58.123	272.66	425.12	37.96	255	0.2279	0.274
n-butane	344.25	124.64	0.129	5.84137	4.82543	-2.04794	58.123	272.66	425.12	37.96	255	0.2279	0.274
n-butane	344.25	139.81	0.141	5.84137	4.94027	-1.959	58.123	272.66	425.12	37.96	255	0.2279	0.274
n-butane	344.25	150.84	0.159	5.84137	5.01624	-1.83885	58.123	272.66	425.12	37.96	255	0.2279	0.274
n-butane	344.25	166.53	0.173	5.84137	5.11516	-1.75446	58.123	272.66	425.12	37.96	255	0.2279	0.274
n-butane	360.95	27.93	0.021	5.88874	3.32953	-3.86323	58.123	272.66	425.12	37.96	255	0.2279	0.274
n-butane	360.95	41.17	0.037	5.88874	3.71767	-3.29684	58.123	272.66	425.12	37.96	255	0.2279	0.274
n-butane	360.95	56.17	0.058	5.88874	4.02846	-2.84731	58.123	272.66	425.12	37.96	255	0.2279	0.274
n-butane	360.95	68.09	0.069	5.88874	4.22084	-2.67365	58.123	272.66	425.12	37.96	255	0.2279	0.274
n-butane	360.95	83.19	0.09	5.88874	4.4211	-2.40795	58.123	272.66	425.12	37.96	255	0.2279	0.274
n-butane	360.95	98.68	0.108	5.88874	4.59189	-2.22562	58.123	272.66	425.12	37.96	255	0.2279	0.274
n-butane	360.95	110.85	0.122	5.88874	4.70817	-2.10373	58.123	272.66	425.12	37.96	255	0.2279	0.274
n-butane	360.95	123.56	0.134	5.88874	4.81669	-2.00992	58.123	272.66	425.12	37.96	255	0.2279	0.274
n-butane	360.95	138.47	0.158	5.88874	4.93066	-1.84516	58.123	272.66	425.12	37.96	255	0.2279	0.274
n-butane	360.95	149.97	0.166	5.88874	5.01044	-1.79577	58.123	272.66	425.12	37.96	255	0.2279	0.274
n-butane	360.95	167.88	0.193	5.88874	5.12322	-1.64507	58.123	272.66	425.12	37.96	255	0.2279	0.274
n-butane	377.55	28.34	0.019	5.9337	3.3443	-3.96332	58.123	272.66	425.12	37.96	255	0.2279	0.274
n-butane	377.55	41.74	0.037	5.9337	3.73136	-3.29684	58.123	272.66	425.12	37.96	255	0.2279	0.274
n-butane	377.55	54.03	0.053	5.9337	3.98947	-2.93746	58.123	272.66	425.12	37.96	255	0.2279	0.274
n-butane	377.55	65.68	0.071	5.9337	4.18478	-2.64508	58.123	272.66	425.12	37.96	255	0.2279	0.274
n-butane	377.55	77.78	0.084	5.9337	4.35385	-2.47694	58.123	272.66	425.12	37.96	255	0.2279	0.274
n-butane	377.55	90.25	0.106	5.9337	4.50259	-2.24432	58.123	272.66	425.12	37.96	255	0.2279	0.274
n-butane	377.55	103.21	0.119	5.9337	4.63676	-2.12863	58.123	272.66	425.12	37.96	255	0.2279	0.274
n-butane	377.55	117.64	0.143	5.9337	4.76761	-1.94491	58.123	272.66	425.12	37.96	255	0.2279	0.274
n-butane	377.55	128.59	0.153	5.9337	4.85664	-1.87732	58.123	272.66	425.12	37.96	255	0.2279	0.274
n-butane	377.55	141.4	0.175	5.9337	4.95159	-1.74297	58.123	272.66	425.12	37.96	255	0.2279	0.274
n-butane	377.55	154.61	0.195	5.9337	5.04092	-1.63476	58.123	272.66	425.12	37.96	255	0.2279	0.274
n-butane	377.55	167.38	0.217	5.9337	5.12026	-1.52786	58.123	272.66	425.12	37.96	255	0.2279	0.274
n-butane	394.25	34.31	0.021	5.97699	3.5354	-3.86323	58.123	272.66	425.12	37.96	255	0.2279	0.274
n-butane	394.25	48.62	0.049	5.97699	3.88395	-3.01593	58.123	272.66	425.12	37.96	255	0.2279	0.274
n-butane	394.25	61.46	0.066	5.97699	4.11845	-2.7181	58.123	272.66	425.12	37.96	255	0.2279	0.274
n-butane	394.25	77.17	0.095	5.97699	4.346	-2.35388	58.123	272.66	425.12	37.96	255	0.2279	0.274
n-butane	394.25	88.65	0.109	5.97699	4.48469	-2.21641	58.123	272.66	425.12	37.96	255	0.2279	0.274
n-butane	394.25	101.5	0.135	5.97699	4.62003	-2.00248	58.123	272.66	425.12	37.96	255	0.2279	0.274
n-butane	394.25	112.87	0.149	5.97699	4.7262	-1.90381	58.123	272.66	425.12	37.96	255	0.2279	0.274
n-butane	394.25	125.33	0.172	5.97699	4.83094	-1.76026	58.123	272.66	425.12	37.96	255	0.2279	0.274
n-butane	394.25	138.91	0.193	5.97699	4.9338	-1.64507	58.123	272.66	425.12	37.96	255	0.2279	0.274
n-butane	394.25	138.99	0.194	5.97699	4.93438	-1.6399	58.123	272.66	425.12	37.96	255	0.2279	0.274
n-butane	394.25	152.89	0.228	5.97699	5.02971	-1.47841	58.123	272.66	425.12	37.96	255	0.2279	0.274
n-butane	394.25	168.76	0.266	5.97699	5.12846	-1.32426	58.123	272.66	425.12	37.96	255	0.2279	0.274
toluene	461.85	20.27	0.0113	6.13524	3.0089	-4.48295	92.141	383.75	591.75	41.08	316	0.2916	0.264
toluene	461.85	30.3	0.0187	6.13524	3.41102	-3.97923	92.141	383.75	591.75	41.08	316	0.2916	0.264
toluene	461.85	50.36	0.0342	6.13524	3.91917	-3.37553	92.141	383.75	591.75	41.08	316	0.2916	0.264
toluene	461.85	101.12	0.0704	6.13524	4.61633	-2.65356	92.141	383.75	591.75	41.08	316	0.2916	0.264
toluene	461.85	151.89	0.1023	6.13524	5.02313	-2.27985	92.141	383.75	591.75	41.08	316	0.2916	0.264
toluene	461.85	202.85	0.1331	6.13524	5.31248	-2.01665	92.141	383.75	591.75	41.08	316	0.2916	0.264
toluene	461.85	253.72	0.1645	6.13524	5.53622	-1.80484	92.141	383.75	591.75	41.08	316	0.2916	0.264
toluene	502.15	20.16	0.0082	6.2189	3.00388	-4.80362	92.141	383.75	591.75	41.08	316	0.2916	0.264
toluene	502.15	30.3	0.0181	6.2189	3.41102	-4.01184	92.141	383.75	591.75	41.08	316	0.2916	0.264
toluene	502.15	50.66	0.0375	6.2189	3.92519	-3.28341	92.141	383.75	591.75	41.08	316	0.2916	0.264
toluene	502.15	100.62	0.0812	6.2189	4.61131	-2.51084	92.141	383.75	591.75	41.08	316	0.2916	0.264
toluene	502.15	152.19	0.1227	6.2189	5.02513	-2.09801	92.141	383.75	591.75	41.08	316	0.2916	0.264
toluene	502.15	202.95	0.1649	6.2189	5.31298	-1.80242	92.141	383.75	591.75	41.08	316	0.2916	0.264
toluene	502.15	252.6	0.2015	6.2189	5.53182	-1.60197	92.141	383.75	591.75	41.08	316	0.2916	0.264
toluene	542.15	30.4	0.012	6.29554	3.41436	-4.42285	92.141	383.75	591.75	41.08	316	0.2916	0.264
toluene	542.15	51.07	0.0385	6.29554	3.93315	-3.2571	92.141	383.75	591.75	41.08	316	0.2916	0.264
toluene	542.15	100.82	0.0977	6.29554	4.61332	-2.32585	92.141	383.75	591.75	41.08	316	0.2916	0.264
toluene	542.15	151.58	0.1545	6.29554	5.02113	-1.86756	92.141	383.75	591.75	41.08	316	0.2916	0.264
toluene	542.15	202.75	0.2088	6.29554	5.31198	-1.56638	92.141	383.75	591.75	41.08	316	0.2916	0.264
toluene	542.15	253.11	0.2581	6.29554	5.53382	-1.35441	92.141	383.75	591.75	41.08	316	0.2916	0.264
toluene	575.15	50.16	0.0332	6.35463	3.91514	-3.40521	92.141	383.75	591.75	41.08	316	0.2916	0.264
toluene	575.15	101.22	0.1196	6.35463	4.61733	-2.1236	92.141	383.75	591.75	41.08	316	0.2916	0.264
toluene	575.15	151.68	0.2005	6.35463	5.0218	-1.60694	92.141	383.75	591.75	41.08	316	0.2916	0.264
toluene	575.15	205.08	0.2844	6.35463	5.32341	-1.25737	92.141	383.75	591.75	41.08	316	0.2916	0.264
toluene	575.15	253.52	0.3935	6.35463	5.53542	-0.932674	92.141	383.75	591.75	41.08	316	0.2916	0.264
1-butanol	298.15	5.79	0.001595	5.6976	1.75613	-6.44088	74.123	390.6	563.05	44.23	275	0.2695	0.26
1-butanol	298.15	9.08	0.002492	5.6976	2.20607	-5.99467	74.123	390.6	563.05	44.23	275	0.2695	0.26
1-butanol	298.15	13.41	0.003687	5.6976	2.596	-5.60294	74.123	390.6	563.05	44.23	275	0.2695	0.26
1-butanol	298.15	13.42	0.003697	5.6976	2.59675	-5.60023	74.123	390.6	563.05	44.23	275	0.2695	0.26
1-butanol	298.15	28.5	0.0076	5.6976	3.3499	-4.87961	74.123	390.6	563.05	44.23	275	0.2695	0.26
1-butanol	298.15	77.1	0.0199	5.6976	4.3451	-3.91704	74.123	390.6	563.05	44.23	275	0.2695	0.26
1-butanol	298.15	80.7	0.02096	5.6976	4.39074	-3.86514	74.123	390.6	563.05	44.23	275	0.2695	0.26
1-butanol	298.15	97.3	0.02488	5.6976	4.5778	-3.69369	74.123	390.6	563.05	44.23	275	0.2695	0.26
1-butanol	323.15	4.92	0.001561	5.77812	1.59331	-6.46243	74.123	390.6	563.05	44.23	275	0.2695	0.26
1-butanol	323.15	8.33	0.002599	5.77812	2.11986	-5.95263	74.123	390.6	563.05	44.23	275	0.2695	0.26
1-butanol	323.15	11.71	0.003669	5.77812	2.46044	-5.60784	74.123	390.6	563.05	44.23	275	0.2695	0.26
1-butanol	323.15	15.61	0.004844	5.77812	2.74791	-5.33001	74.123	390.6	563.05	44.23	275	0.2695	0.26
1-butanol	323.15	21.7	0.006734	5.77812	3.07731	-5.00059	74.123	390.6	563.05	44.23	275	0.2695	0.26
1-butanol	323.15	25.4	0.007802	5.77812	3.23475	-4.85338	74.123	390.6	563.05	44.23	275	0.2695	0.26
1-butanol	323.15	30.4	0.009293	5.77812	3.41444	-4.67849	74.123	390.6	563.05	44.23	275	0.2695	0.26
1-butanol	323.15	43.5	0.01305	5.77812	3.77276	-4.33897	74.123	390.6	563.05	44.23	275	0.2695	0.26
1-butanol	323.15	68.2	0.02006	5.77812	4.22244	-3.90903	74.123	390.6	563.05	44.23	275	0.2695	0.26
1-butanol	323.15	99.3	0.0288	5.77812	4.59815	-3.54738	74.123	390.6	563.05	44.23	275	0.2695	0.26
1-butanol	373.15	9.82	0.003793	5.92198	2.28442	-5.5746	74.123	390.6	563.05	44.23	275	0.2695	0.26
1-butanol	373.15	12.83	0.005024	5.92198	2.55179	-5.29353	74.123	390.6	563.05	44.23	275	0.2695	0.26
1-butanol	373.15	18.8	0.007139	5.92198	2.93386	-4.94218	74.123	390.6	563.05	44.23	275	0.2695	0.26
1-butanol	373.15	21.7	0.008243	5.92198	3.07731	-4.79839	74.123	390.6	563.05	44.23	275	0.2695	0.26
1-butanol	373.15	22.3	0.008504	5.92198	3.10459	-4.76722	74.123	390.6	563.05	44.23	275	0.2695	0.26
1-butanol	373.15	28.9	0.0111	5.92198	3.36384	-4.50081	74.123	390.6	563.05	44.23	275	0.2695	0.26
1-butanol	373.15	30.4	0.01202	5.92198	3.41444	-4.42118	74.123	390.6	563.05	44.23	275	0.2695	0.26
1-butanol	373.15	33.8	0.01294	5.92198	3.52046	-4.34743	74.123	390.6	563.05	44.23	275	0.2695	0.26
1-butanol	373.15	78	0.02874	5.92198	4.35671	-3.54947	74.123	390.6	563.05	44.23	275	0.2695	0.26
1-hexanol	298.15	30.1	0.00995	5.6976	3.40453	-4.61018	102.177	430	610.3	34.17	387	0.264	0.261
1-hexanol	298.15	51	0.01822	5.6976	3.93183	-4.00524	102.177	430	610.3	34.17	387	0.264	0.261
1-hexanol	298.15	57.1	0.0185	5.6976	4.0448	-3.98998	102.177	430	610.3	34.17	387	0.264	0.261
1-hexanol	298.15	79.9	0.02519	5.6976	4.38078	-3.68131	102.177	430	610.3	34.17	387	0.264	0.261
1-hexanol	298.15	98.7	0.03058	5.6976	4.59208	-3.48741	102.177	430	610.3	34.17	387	0.264	0.261
1-hexanol	323.15	34	0.01135	5.77812	3.52636	-4.47854	102.177	430	610.3	34.17	387	0.264	0.261
1-hexanol	323.15	44.3	0.01646	5.77812	3.79098	-4.10682	102.177	430	610.3	34.17	387	0.264	0.261
1-hexanol	323.15	66.6	0.02504	5.77812	4.1987	-3.68728	102.177	430	610.3	34.17	387	0.264	0.261
1-hexanol	323.15	83.1	0.02964	5.77812	4.42004	-3.51863	102.177	430	610.3	34.17	387	0.264	0.261
1-hexanol	323.15	103.4	0.03741	5.77812	4.6386	-3.28582	102.177	430	610.3	34.17	387	0.264	0.261
1-hexanol	373.15	32.6	0.01552	5.92198	3.48431	-4.16563	102.177	430	610.3	34.17	387	0.264	0.261
1-hexanol	373.15	73.7	0.03404	5.92198	4.3	-3.38022	102.177	430	610.3	34.17	387	0.264	0.261
1-hexanol	373.15	87.1	0.04062	5.92198	4.46706	-3.20349	102.177	430	610.3	34.17	387	0.264	0.261
1-hexanol	373.15	102.4	0.04782	5.92198	4.62889	-3.04031	102.177	430	610.3	34.17	387	0.264	0.261
1-pentanol	298.15	27.2	0.008	5.6976	3.30322	-4.82831	88.15	411	588.1	38.97	326	0.2704	0.26
1-pentanol	298.15	59.7	0.0171	5.6976	4.08933	-4.06868	88.15	411	588.1	38.97	326	0.2704	0.26
1-pentanol	298.15	78.6	0.023	5.6976	4.36437	-3.77226	88.15	411	588.1	38.97	326	0.2704	0.26
1-pentanol	298.15	98	0.0279	5.6976	4.58497	-3.57913	88.15	411	588.1	38.97	326	0.2704	0.26
1-pentanol	323.15	25.4	0.0087	5.77812	3.23475	-4.74443	88.15	411	588.1	38.97	326	0.2704	0.26
1-pentanol	323.15	55.3	0.0181	5.77812	4.01277	-4.01184	88.15	411	588.1	38.97	326	0.2704	0.26
1-pentanol	323.15	88.4	0.0288	5.77812	4.48187	-3.54738	88.15	411	588.1	38.97	326	0.2704	0.26
1-pentanol	373.15	33.4	0.0143	5.92198	3.50856	-4.2475	88.15	411	588.1	38.97	326	0.2704	0.26
1-pentanol	373.15	60.5	0.0256	5.92198	4.10264	-3.66516	88.15	411	588.1	38.97	326	0.2704	0.26
1-pentanol	373.15	79.7	0.0333	5.92198	4.37827	-3.4022	88.15	411	588.1	38.97	326	0.2704	0.26
1-propanol	298.15	24.6	0.005824	5.6976	3.20275	-5.14577	60.096	370.3	536.78	51.75	219	0.2744	0.254
1-propanol	298.15	49.8	0.01153	5.6976	3.90801	-4.4628	60.096	370.3	536.78	51.75	219	0.2744	0.254
1-propanol	298.15	77.4	0.0176	5.6976	4.34899	-4.03986	60.096	370.3	536.78	51.75	219	0.2744	0.254
1-propanol	298.15	99.3	0.022	5.6976	4.59815	-3.81671	60.096	370.3	536.78	51.75	219	0.2744	0.254
1-propanol	323.15	23.7	0.006296	5.77812	3.16548	-5.06784	60.096	370.3	536.78	51.75	219	0.2744	0.254
1-propanol	323.15	36	0.00949	5.77812	3.58352	-4.65752	60.096	370.3	536.78	51.75	219	0.2744	0.254
1-propanol	323.15	51.8	0.01357	5.77812	3.94739	-4.29989	60.096	370.3	536.78	51.75	219	0.2744	0.254
1-propanol	323.15	74.7	0.01915	5.77812	4.31348	-3.95545	60.096	370.3	536.78	51.75	219	0.2744	0.254
1-propanol	323.15	106	0.0266	5.77812	4.66344	-3.62684	60.096	370.3	536.78	51.75	219	0.2744	0.254
1-propanol	373.15	22.9	0.007441	5.92198	3.13114	-4.90075	60.096	370.3	536.78	51.75	219	0.2744	0.254
1-propanol	373.15	47.5	0.0162	5.92198	3.86073	-4.12274	60.096	370.3	536.78	51.75	219	0.2744	0.254
1-propanol	373.15	86.2	0.02891	5.92198	4.45667	-3.54357	60.096	370.3	536.78	51.75	219	0.2744	0.254
1-propanol	373.15	97.7	0.0327	5.92198	4.5819	-3.42038	60.096	370.3	536.78	51.75	219	0.2744	0.254
2-butanol	298.15	28.1	0.0075	5.6976	3.33577	-4.89285	74.123	372	536.05	41.79	269	0.2755	0.252
2-butanol	298.15	52.1	0.0139	5.6976	3.95316	-4.27587	74.123	372	536.05	41.79	269	0.2755	0.252
2-butanol	298.15	76.8	0.0205	5.6976	4.3412	-3.88733	74.123	372	536.05	41.79	269	0.2755	0.252
2-butanol	298.15	98.6	0.0261	5.6976	4.59107	-3.64582	74.123	372	536.05	41.79	269	0.2755	0.252
2-butanol	323.15	30.1	0.0093	5.77812	3.40453	-4.67774	74.123	372	536.05	41.79	269	0.2755	0.252
2-butanol	323.15	50.7	0.0158	5.77812	3.92593	-4.14775	74.123	372	536.05	41.79	269	0.2755	0.252
2-butanol	323.15	98.6	0.03	5.77812	4.59107	-3.50656	74.123	372	536.05	41.79	269	0.2755	0.252
2-butanol	373.15	19.8	0.00851	5.92198	2.98568	-4.76651	74.123	372	536.05	41.79	269	0.2755	0.252
2-butanol	373.15	52.6	0.02266	5.92198	3.96272	-3.78715	74.123	372	536.05	41.79	269	0.2755	0.252
2-butanol	373.15	100	0.0419	5.92198	4.60517	-3.17247	74.123	372	536.05	41.79	269	0.2755	0.252
2-butoxyethanol	298.15	44.1	0.01341	5.6976	3.78646	-4.31175	118.176	444.2	633.9	32.7	423.57	0.279	0.263
2-butoxyethanol	298.15	63.8	0.01911	5.6976	4.15575	-3.95754	118.176	444.2	633.9	32.7	423.57	0.279	0.263
2-butoxyethanol	298.15	70.7	0.02086	5.6976	4.25845	-3.86992	118.176	444.2	633.9	32.7	423.57	0.279	0.263
2-butoxyethanol	298.15	84.4	0.02484	5.6976	4.43557	-3.6953	118.176	444.2	633.9	32.7	423.57	0.279	0.263
2-butoxyethanol	323.15	34.4	0.01207	5.77812	3.53806	-4.41703	118.176	444.2	633.9	32.7	423.57	0.279	0.263
2-butoxyethanol	323.15	35.5	0.01245	5.77812	3.56953	-4.38603	118.176	444.2	633.9	32.7	423.57	0.279	0.263
2-butoxyethanol	323.15	56.8	0.01954	5.77812	4.03954	-3.93529	118.176	444.2	633.9	32.7	423.57	0.279	0.263
2-butoxyethanol	323.15	77.1	0.02608	5.77812	4.3451	-3.64659	118.176	444.2	633.9	32.7	423.57	0.279	0.263
2-butoxyethanol	323.15	102.7	0.03367	5.77812	4.63181	-3.39115	118.176	444.2	633.9	32.7	423.57	0.279	0.263
2-butoxyethanol	373.15	36.2	0.01701	5.92198	3.58906	-4.07395	118.176	444.2	633.9	32.7	423.57	0.279	0.263
2-butoxyethanol	373.15	65.9	0.03031	5.92198	4.18814	-3.49628	118.176	444.2	633.9	32.7	423.57	0.279	0.263
2-butoxyethanol	373.15	84	0.03815	5.92198	4.43082	-3.26623	118.176	444.2	633.9	32.7	423.57	0.279	0.263
2-ethoxyethanol	298.15	23.9	0.005241	5.6976	3.17388	-5.25124	90.122	408.3	588.82	43.12	292.7	0.3079	0.258
2-ethoxyethanol	298.15	40.4	0.008661	5.6976	3.69883	-4.74893	90.122	408.3	588.82	43.12	292.7	0.3079	0.258
2-ethoxyethanol	298.15	59.3	0.01247	5.6976	4.08261	-4.38443	90.122	408.3	588.82	43.12	292.7	0.3079	0.258
2-ethoxyethanol	298.15	108.2	0.0216	5.6976	4.68398	-3.83506	90.122	408.3	588.82	43.12	292.7	0.3079	0.258
2-ethoxyethanol	323.15	26.2	0.006192	5.77812	3.26576	-5.0845	90.122	408.3	588.82	43.12	292.7	0.3079	0.258
2-ethoxyethanol	323.15	41.4	0.01049	5.77812	3.72328	-4.55733	90.122	408.3	588.82	43.12	292.7	0.3079	0.258
2-ethoxyethanol	323.15	66	0.01601	5.77812	4.18965	-4.13454	90.122	408.3	588.82	43.12	292.7	0.3079	0.258
2-ethoxyethanol	323.15	75.6	0.01848	5.77812	4.32546	-3.99107	90.122	408.3	588.82	43.12	292.7	0.3079	0.258
2-ethoxyethanol	323.15	103	0.0241	5.77812	4.63473	-3.72554	90.122	408.3	588.82	43.12	292.7	0.3079	0.258
2-ethoxyethanol	373.15	56.1	0.0188	5.92198	4.02714	-3.9739	90.122	408.3	588.82	43.12	292.7	0.3079	0.258
2-ethoxyethanol	373.15	101.7	0.0326	5.92198	4.62203	-3.42344	90.122	408.3	588.82	43.12	292.7	0.3079	0.258
2-ethoxyethanol	373.15	102	0.0323	5.92198	4.62497	-3.43269	90.122	408.3	588.82	43.12	292.7	0.3079	0.258
2-ethylhexanol-1	298.15	19.72	0.00758	5.6976	2.98163	-4.88224	130.23	456	640.6	28	506.71	0.257	0.266
2-ethylhexanol-1	298.15	34.3	0.01321	5.6976	3.53515	-4.32678	130.23	456	640.6	28	506.71	0.257	0.266
2-ethylhexanol-1	298.15	44.2	0.01708	5.6976	3.78872	-4.06985	130.23	456	640.6	28	506.71	0.257	0.266
2-ethylhexanol-1	298.15	77.4	0.0289	5.6976	4.34899	-3.54391	130.23	456	640.6	28	506.71	0.257	0.266
2-ethylhexanol-1	298.15	94.6	0.0343	5.6976	4.54966	-3.37261	130.23	456	640.6	28	506.71	0.257	0.266
2-ethylhexanol-1	323.15	50.3	0.0222	5.77812	3.91801	-3.80766	130.23	456	640.6	28	506.71	0.257	0.266
2-ethylhexanol-1	323.15	97.8	0.041	5.77812	4.58292	-3.19418	130.23	456	640.6	28	506.71	0.257	0.266
2-ethylhexanol-1	373.15	62.6	0.0349	5.92198	4.13677	-3.35527	130.23	456	640.6	28	506.71	0.257	0.266
2-ethylhexanol-1	373.15	96.5	0.0524	5.92198	4.56954	-2.94885	130.23	456	640.6	28	506.71	0.257	0.266
2-ethylhexanol-1	393.15	26.9	0.01713	5.97419	3.29213	-4.06692	130.23	456	640.6	28	506.71	0.257	0.266
2-ethylhexanol-1	393.15	46.1	0.02877	5.97419	3.83081	-3.54842	130.23	456	640.6	28	506.71	0.257	0.266
2-methoxyethanol	298.15	34.2	0.0049	5.6976	3.53223	-5.31852	76.095	397.6	564	50.84	242	0.3144	0.262
2-methoxyethanol	298.15	56.9	0.0082	5.6976	4.0413	-4.80362	76.095	397.6	564	50.84	242	0.3144	0.262
2-methoxyethanol	298.15	101	0.0143	5.6976	4.61512	-4.2475	76.095	397.6	564	50.84	242	0.3144	0.262
2-methoxyethanol	323.15	33.6	0.005911	5.77812	3.51453	-5.13094	76.095	397.6	564	50.84	242	0.3144	0.262
2-methoxyethanol	323.15	56.5	0.009865	5.77812	4.03424	-4.61876	76.095	397.6	564	50.84	242	0.3144	0.262
2-methoxyethanol	323.15	71.6	0.01253	5.77812	4.2711	-4.37963	76.095	397.6	564	50.84	242	0.3144	0.262
2-methoxyethanol	323.15	81	0.01399	5.77812	4.39445	-4.26941	76.095	397.6	564	50.84	242	0.3144	0.262
2-methoxyethanol	373.15	27.5	0.0067	5.92198	3.31419	-5.00565	76.095	397.6	564	50.84	242	0.3144	0.262
2-methoxyethanol	373.15	45.4	0.011	5.92198	3.81551	-4.50986	76.095	397.6	564	50.84	242	0.3144	0.262
2-methoxyethanol	373.15	87.8	0.02117	5.92198	4.47506	-3.85517	76.095	397.6	564	50.84	242	0.3144	0.262
2-methyl-1-propanol	298.15	52.8	0.0145	5.6976	3.96651	-4.23361	74.123	380.8	547.78	43	273	0.2715	0.258
2-methyl-1-propanol	298.15	97.2	0.0263	5.6976	4.57677	-3.63819	74.123	380.8	547.78	43	273	0.2715	0.258
2-methyl-1-propanol	323.15	34.5	0.0113	5.77812	3.54096	-4.48295	74.123	380.8	547.78	43	273	0.2715	0.258
2-methyl-1-propanol	323.15	82.5	0.0255	5.77812	4.4128	-3.66908	74.123	380.8	547.78	43	273	0.2715	0.258
2-methyl-1-propanol	373.15	26.5	0.0111	5.92198	3.27714	-4.50081	74.123	380.8	547.78	43	273	0.2715	0.258
2-methyl-1-propanol	373.15	88.9	0.0354	5.92198	4.48751	-3.34104	74.123	380.8	547.78	43	273	0.2715	0.258
ethanediol-1,2	298.15	25.3	0.001003	5.6976	3.2308	-6.90476	62.068	470.5	720	82	170.63	0.3638	0.234
ethanediol-1,2	323.15	62.6	0.002878	5.77812	4.13677	-5.85066	62.068	470.5	720	82	170.63	0.3638	0.234
1,4-butanediol	298.15	15.42	0.00132	5.6976	2.73567	-6.63012	90.122	503.2	728.82	52.44	297.9	0.3025	0.258
1,4-butanediol	298.15	44.6	0.003827	5.6976	3.79773	-5.56567	90.122	503.2	728.82	52.44	297.9	0.3025	0.258
1,4-butanediol	298.15	75.8	0.006535	5.6976	4.3281	-5.03058	90.122	503.2	728.82	52.44	297.9	0.3025	0.258
1,4-butanediol	298.15	78.6	0.006794	5.6976	4.36437	-4.99172	90.122	503.2	728.82	52.44	297.9	0.3025	0.258
1,4-butanediol	298.15	98.9	0.00847	5.6976	4.59411	-4.77122	90.122	503.2	728.82	52.44	297.9	0.3025	0.258
1,4-butanediol	323.15	21.69	0.002149	5.77812	3.07685	-6.14275	90.122	503.2	728.82	52.44	297.9	0.3025	0.258
1,4-butanediol	323.15	36.08	0.003559	5.77812	3.58574	-5.63828	90.122	503.2	728.82	52.44	297.9	0.3025	0.258
1,4-butanediol	323.15	46.48	0.004535	5.77812	3.83902	-5.39593	90.122	503.2	728.82	52.44	297.9	0.3025	0.258
1,4-butanediol	323.15	50.8	0.005	5.77812	3.9279	-5.29832	90.122	503.2	728.82	52.44	297.9	0.3025	0.258
1,4-butanediol	323.15	62.7	0.006155	5.77812	4.13836	-5.09049	90.122	503.2	728.82	52.44	297.9	0.3025	0.258
1,4-butanediol	323.15	64.1	0.006221	5.77812	4.16044	-5.07982	90.122	503.2	728.82	52.44	297.9	0.3025	0.258
1,4-butanediol	323.15	96	0.0093	5.77812	4.56435	-4.67774	90.122	503.2	728.82	52.44	297.9	0.3025	0.258
1,4-butanediol	373.15	25.29	0.003243	5.92198	3.23041	-5.73126	90.122	503.2	728.82	52.44	297.9	0.3025	0.258
1,4-butanediol	373.15	52.5	0.006668	5.92198	3.96081	-5.01044	90.122	503.2	728.82	52.44	297.9	0.3025	0.258
1,4-butanediol	373.15	54.7	0.006937	5.92198	4.00186	-4.97089	90.122	503.2	728.82	52.44	297.9	0.3025	0.258
1,4-butanediol	373.15	80.3	0.01014	5.92198	4.38577	-4.59127	90.122	503.2	728.82	52.44	297.9	0.3025	0.258
1,4-butanediol	373.15	81.3	0.01034	5.92198	4.39815	-4.57174	90.122	503.2	728.82	52.44	297.9	0.3025	0.258
1,4-butanediol	373.15	94.2	0.01187	5.92198	4.54542	-4.43374	90.122	503.2	728.82	52.44	297.9	0.3025	0.258
diethylene glycol	298.15	19.16	0.001452	5.6976	2.95282	-6.53481	106.122	519	744.6	50.15	312	0.3401	0.253
diethylene glycol	298.15	45.47	0.003411	5.6976	3.81705	-5.68075	106.122	519	744.6	50.15	312	0.3401	0.253
diethylene glycol	298.15	72.9	0.005417	5.6976	4.28909	-5.21821	106.122	519	744.6	50.15	312	0.3401	0.253
diethylene glycol	298.15	89.1	0.006557	5.6976	4.48976	-5.02722	106.122	519	744.6	50.15	312	0.3401	0.253
diethylene glycol	298.15	99.9	0.007358	5.6976	4.60417	-4.91197	106.122	519	744.6	50.15	312	0.3401	0.253
diethylene glycol	323.15	27.44	0.002478	5.77812	3.312	-6.0003	106.122	519	744.6	50.15	312	0.3401	0.253
diethylene glycol	323.15	39.58	0.003533	5.77812	3.67832	-5.64561	106.122	519	744.6	50.15	312	0.3401	0.253
diethylene glycol	323.15	76.3	0.006733	5.77812	4.33467	-5.00073	106.122	519	744.6	50.15	312	0.3401	0.253
diethylene glycol	323.15	99.6	0.008741	5.77812	4.60116	-4.73973	106.122	519	744.6	50.15	312	0.3401	0.253
diethylene glycol	373.15	24.1	0.002932	5.92198	3.18221	-5.83207	106.122	519	744.6	50.15	312	0.3401	0.253
diethylene glycol	373.15	66	0.00797	5.92198	4.18965	-4.83207	106.122	519	744.6	50.15	312	0.3401	0.253
diethylene glycol	373.15	80.7	0.009687	5.92198	4.39074	-4.63697	106.122	519	744.6	50.15	312	0.3401	0.253
diethylene glycol	373.15	99.9	0.01189	5.92198	4.60417	-4.43206	106.122	519	744.6	50.15	312	0.3401	0.253
diethylene glycol monomethyl ether	298.15	14.41	0.002478	5.6976	2.66792	-6.0003	120.148	466.75	630	35.45	367	0.3274	0.248
diethylene glycol monomethyl ether	298.15	41.85	0.007176	5.6976	3.73409	-4.93701	120.148	466.75	630	35.45	367	0.3274	0.248
diethylene glycol monomethyl ether	298.15	69.7	0.01176	5.6976	4.2442	-4.44305	120.148	466.75	630	35.45	367	0.3274	0.248
diethylene glycol monomethyl ether	298.15	101.9	0.01691	5.6976	4.62399	-4.07985	120.148	466.75	630	35.45	367	0.3274	0.248
diethylene glycol monomethyl ether	323.15	14.86	0.003119	5.77812	2.69867	-5.77024	120.148	466.75	630	35.45	367	0.3274	0.248
diethylene glycol monomethyl ether	323.15	43.2	0.008947	5.77812	3.76584	-4.71644	120.148	466.75	630	35.45	367	0.3274	0.248
diethylene glycol monomethyl ether	323.15	72.5	0.01489	5.77812	4.28359	-4.20707	120.148	466.75	630	35.45	367	0.3274	0.248
diethylene glycol monomethyl ether	323.15	104.1	0.02107	5.77812	4.64535	-3.85991	120.148	466.75	630	35.45	367	0.3274	0.248
diethylene glycol monomethyl ether	373.15	21.1	0.006214	5.92198	3.04927	-5.08095	120.148	466.75	630	35.45	367	0.3274	0.248
diethylene glycol monomethyl ether	373.15	39.6	0.01153	5.92198	3.67883	-4.4628	120.148	466.75	630	35.45	367	0.3274	0.248
diethylene glycol monomethyl ether	373.15	72.7	0.02085	5.92198	4.28634	-3.8704	120.148	466.75	630	35.45	367	0.3274	0.248
diethylene glycol monomethyl ether	373.15	106.3	0.02991	5.92198	4.66627	-3.50956	120.148	466.75	630	35.45	367	0.3274	0.248
ethanediol-1,2	298.15	25.3	0.001003	5.6976	3.2308	-6.90476	62.068	470.5	720	82	170.63	0.3638	0.234
ethanediol-1,2	323.15	62.6	0.002878	5.77812	4.13677	-5.85066	62.068	470.5	720	82	170.63	0.3638	0.234
ethylene glycol dimethyl ether	298.15	11.59	0.004189	5.6976	2.45014	-5.47529	90.122	358	536.15	38.71	270.64	0.333	0.235
ethylene glycol dimethyl ether	298.15	45.82	0.01623	5.6976	3.82472	-4.12089	90.122	358	536.15	38.71	270.64	0.333	0.235
ethylene glycol dimethyl ether	298.15	74.3	0.0257	5.6976	4.30811	-3.66126	90.122	358	536.15	38.71	270.64	0.333	0.235
ethylene glycol dimethyl ether	298.15	95.3	0.03272	5.6976	4.55703	-3.41977	90.122	358	536.15	38.71	270.64	0.333	0.235
ethylene glycol dimethyl ether	323.15	17.07	0.007352	5.77812	2.83732	-4.91278	90.122	358	536.15	38.71	270.64	0.333	0.235
ethylene glycol dimethyl ether	323.15	17.82	0.007757	5.77812	2.88032	-4.85916	90.122	358	536.15	38.71	270.64	0.333	0.235
ethylene glycol dimethyl ether	323.15	44.79	0.0188	5.77812	3.80198	-3.9739	90.122	358	536.15	38.71	270.64	0.333	0.235
ethylene glycol dimethyl ether	323.15	49.16	0.02085	5.77812	3.89508	-3.8704	90.122	358	536.15	38.71	270.64	0.333	0.235
ethylene glycol dimethyl ether	323.15	70.8	0.02947	5.77812	4.25986	-3.52438	90.122	358	536.15	38.71	270.64	0.333	0.235
ethylene glycol dimethyl ether	323.15	98.2	0.04028	5.77812	4.58701	-3.2119	90.122	358	536.15	38.71	270.64	0.333	0.235
ethylene glycol dimethyl ether	373.15	21.27	0.01183	5.92198	3.0573	-4.43712	90.122	358	536.15	38.71	270.64	0.333	0.235
ethylene glycol dimethyl ether	373.15	22.19	0.0128	5.92198	3.09964	-4.35831	90.122	358	536.15	38.71	270.64	0.333	0.235
ethylene glycol dimethyl ether	373.15	45.16	0.02583	5.92198	3.81021	-3.65622	90.122	358	536.15	38.71	270.64	0.333	0.235
ethylene glycol dimethyl ether	373.15	79.6	0.04501	5.92198	4.37701	-3.10087	90.122	358	536.15	38.71	270.64	0.333	0.235
ethylene glycol dimethyl ether	373.15	97.3	0.05473	5.92198	4.5778	-2.90534	90.122	358	536.15	38.71	270.64	0.333	0.235
triethylene glycol	298.15	20.5	0.002096	5.6976	3.02042	-6.16772	150.175	558.15	769.5	34.56	443	0.339	0.239
triethylene glycol	298.15	46.17	0.00471	5.6976	3.83233	-5.35807	150.175	558.15	769.5	34.56	443	0.339	0.239
triethylene glycol	298.15	69.7	0.007076	5.6976	4.2442	-4.95105	150.175	558.15	769.5	34.56	443	0.339	0.239
triethylene glycol	298.15	100.6	0.01009	5.6976	4.61115	-4.59621	150.175	558.15	769.5	34.56	443	0.339	0.239
triethylene glycol	323.15	19.94	0.002502	5.77812	2.99273	-5.99066	150.175	558.15	769.5	34.56	443	0.339	0.239
triethylene glycol	323.15	44.56	0.005517	5.77812	3.79684	-5.19992	150.175	558.15	769.5	34.56	443	0.339	0.239
triethylene glycol	323.15	76.7	0.009398	5.77812	4.3399	-4.66726	150.175	558.15	769.5	34.56	443	0.339	0.239
triethylene glycol	323.15	104.1	0.01261	5.77812	4.64535	-4.37327	150.175	558.15	769.5	34.56	443	0.339	0.239
triethylene glycol	373.15	25.9	0.0046	5.92198	3.25424	-5.3817	150.175	558.15	769.5	34.56	443	0.339	0.239
triethylene glycol	373.15	45.74	0.00805	5.92198	3.82297	-4.82208	150.175	558.15	769.5	34.56	443	0.339	0.239
triethylene glycol	373.15	74.8	0.01296	5.92198	4.31482	-4.34589	150.175	558.15	769.5	34.56	443	0.339	0.239
triethylene glycol	373.15	99.7	0.01705	5.92198	4.60217	-4.07161	150.175	558.15	769.5	34.56	443	0.339	0.239
triethylene glycol monomethyl ether	298.15	17.59	0.003469	5.6976	2.86733	-5.66389	164.202	522.15	677	26.68	496	0.3311	0.235
triethylene glycol monomethyl ether	298.15	46.49	0.009193	5.6976	3.83924	-4.68931	164.202	522.15	677	26.68	496	0.3311	0.235
triethylene glycol monomethyl ether	298.15	68.3	0.01349	5.6976	4.22391	-4.30581	164.202	522.15	677	26.68	496	0.3311	0.235
triethylene glycol monomethyl ether	298.15	102.6	0.01993	5.6976	4.63084	-3.91553	164.202	522.15	677	26.68	496	0.3311	0.235
triethylene glycol monomethyl ether	323.15	16.6	0.004061	5.77812	2.8094	-5.50633	164.202	522.15	677	26.68	496	0.3311	0.235
triethylene glycol monomethyl ether	323.15	31.38	0.007623	5.77812	3.44617	-4.87659	164.202	522.15	677	26.68	496	0.3311	0.235
triethylene glycol monomethyl ether	323.15	66.8	0.01598	5.77812	4.2017	-4.13642	164.202	522.15	677	26.68	496	0.3311	0.235
triethylene glycol monomethyl ether	323.15	103.3	0.02447	5.77812	4.63764	-3.71031	164.202	522.15	677	26.68	496	0.3311	0.235
triethylene glycol monomethyl ether	373.15	18.05	0.00627	5.92198	2.89315	-5.07198	164.202	522.15	677	26.68	496	0.3311	0.235
triethylene glycol monomethyl ether	373.15	37.6	0.0128	5.92198	3.627	-4.35831	164.202	522.15	677	26.68	496	0.3311	0.235
triethylene glycol monomethyl ether	373.15	68.1	0.02303	5.92198	4.22098	-3.77096	164.202	522.15	677	26.68	496	0.3311	0.235
triethylene glycol monomethyl ether	373.15	103	0.03399	5.92198	4.63473	-3.38169	164.202	522.15	677	26.68	496	0.3311	0.235
n-decane	462.45	19.26	0.0251	6.13654	2.95813	-3.68489	142.285	447.2	617.7	21.1	561.35	0.2535	0.231
n-decane	462.45	29.54	0.0408	6.13654	3.38562	-3.19907	142.285	447.2	617.7	21.1	561.35	0.2535	0.231
n-decane	462.45	50.05	0.0678	6.13654	3.91311	-2.69119	142.285	447.2	617.7	21.1	561.35	0.2535	0.231
n-decane	462.45	100.92	0.1309	6.13654	4.61433	-2.03332	142.285	447.2	617.7	21.1	561.35	0.2535	0.231
n-decane	462.45	150.26	0.189	6.13654	5.0124	-1.66601	142.285	447.2	617.7	21.1	561.35	0.2535	0.231
n-decane	462.45	202.65	0.2406	6.13654	5.31148	-1.42462	142.285	447.2	617.7	21.1	561.35	0.2535	0.231
n-decane	462.45	255.24	0.2832	6.13654	5.5422	-1.2616	142.285	447.2	617.7	21.1	561.35	0.2535	0.231
n-decane	503.35	19.41	0.0289	6.22129	2.96599	-3.54391	142.285	447.2	617.7	21.1	561.35	0.2535	0.231
n-decane	503.35	32.89	0.0511	6.22129	3.49317	-2.97397	142.285	447.2	617.7	21.1	561.35	0.2535	0.231
n-decane	503.35	51.78	0.0818	6.22129	3.94695	-2.50348	142.285	447.2	617.7	21.1	561.35	0.2535	0.231
n-decane	503.35	101.22	0.155	6.22129	4.61733	-1.86433	142.285	447.2	617.7	21.1	561.35	0.2535	0.231
n-decane	503.35	151.48	0.2202	6.22129	5.02046	-1.51322	142.285	447.2	617.7	21.1	561.35	0.2535	0.231
n-decane	503.35	204.37	0.276	6.22129	5.31994	-1.28735	142.285	447.2	617.7	21.1	561.35	0.2535	0.231
n-decane	503.35	253.72	0.3324	6.22129	5.53622	-1.10142	142.285	447.2	617.7	21.1	561.35	0.2535	0.231
n-decane	542.95	19.61	0.0286	6.29702	2.97586	-3.55435	142.285	447.2	617.7	21.1	561.35	0.2535	0.231
n-decane	542.95	31.33	0.0533	6.29702	3.44457	-2.93182	142.285	447.2	617.7	21.1	561.35	0.2535	0.231
n-decane	542.95	49.45	0.0903	6.29702	3.90089	-2.40462	142.285	447.2	617.7	21.1	561.35	0.2535	0.231
n-decane	542.95	100.82	0.1799	6.29702	4.61332	-1.71535	142.285	447.2	617.7	21.1	561.35	0.2535	0.231
n-decane	542.95	151.18	0.2582	6.29702	5.01845	-1.35402	142.285	447.2	617.7	21.1	561.35	0.2535	0.231
n-decane	542.95	202.35	0.3249	6.29702	5.30998	-1.12424	142.285	447.2	617.7	21.1	561.35	0.2535	0.231
n-decane	542.95	255.14	0.3825	6.29702	5.5418	-0.961027	142.285	447.2	617.7	21.1	561.35	0.2535	0.231
n-decane	583.45	50.56	0.1059	6.36896	3.92318	-2.24526	142.285	447.2	617.7	21.1	561.35	0.2535	0.231
n-decane	583.45	101.02	0.222	6.36896	4.61533	-1.50508	142.285	447.2	617.7	21.1	561.35	0.2535	0.231
n-decane	583.45	152.09	0.3247	6.36896	5.02446	-1.12485	142.285	447.2	617.7	21.1	561.35	0.2535	0.231
n-decane	583.45	204.37	0.4098	6.36896	5.31994	-0.892086	142.285	447.2	617.7	21.1	561.35	0.2535	0.231
n-decane	583.45	246.93	0.5013	6.36896	5.5091	-0.690551	142.285	447.2	617.7	21.1	561.35	0.2535	0.231
methane	92.3	2.2	0.0018	4.52504	0.788457	-6.31997	16.043	111.67	190.56	45.99	98.6	0.1627	0.286
methane	92.3	3.1	0.0023	4.52504	1.1314	-6.07485	16.043	111.67	190.56	45.99	98.6	0.1627	0.286
methane	92.3	3.8	0.0031	4.52504	1.335	-5.77635	16.043	111.67	190.56	45.99	98.6	0.1627	0.286
methane	92.3	4.5	0.0035	4.52504	1.50408	-5.65499	16.043	111.67	190.56	45.99	98.6	0.1627	0.286
methane	92.3	5.2	0.004	4.52504	1.64866	-5.52146	16.043	111.67	190.56	45.99	98.6	0.1627	0.286
methane	92.3	5.9	0.0044	4.52504	1.77495	-5.42615	16.043	111.67	190.56	45.99	98.6	0.1627	0.286
methane	92.3	6.5	0.005	4.52504	1.8718	-5.29832	16.043	111.67	190.56	45.99	98.6	0.1627	0.286
methane	92.3	7.9	0.006	4.52504	2.06686	-5.116	16.043	111.67	190.56	45.99	98.6	0.1627	0.286
methane	92.3	11.4	0.0085	4.52504	2.43361	-4.76769	16.043	111.67	190.56	45.99	98.6	0.1627	0.286
methane	92.3	14.8	0.0113	4.52504	2.69463	-4.48295	16.043	111.67	190.56	45.99	98.6	0.1627	0.286
methane	92.3	18.3	0.014	4.52504	2.9069	-4.2687	16.043	111.67	190.56	45.99	98.6	0.1627	0.286
methane	92.3	21.8	0.0163	4.52504	3.08191	-4.11659	16.043	111.67	190.56	45.99	98.6	0.1627	0.286
methane	92.3	28.7	0.0209	4.52504	3.3569	-3.86801	16.043	111.67	190.56	45.99	98.6	0.1627	0.286
methane	92.3	35.6	0.0251	4.52504	3.57235	-3.68489	16.043	111.67	190.56	45.99	98.6	0.1627	0.286
methane	92.3	42.2	0.0293	4.52504	3.74242	-3.53017	16.043	111.67	190.56	45.99	98.6	0.1627	0.286
methane	92.3	56.3	0.0382	4.52504	4.03069	-3.26492	16.043	111.67	190.56	45.99	98.6	0.1627	0.286
methane	92.3	70.2	0.0461	4.52504	4.25135	-3.07694	16.043	111.67	190.56	45.99	98.6	0.1627	0.286
methane	92.3	104.2	0.0647	4.52504	4.64631	-2.73799	16.043	111.67	190.56	45.99	98.6	0.1627	0.286
methane	92.3	139.1	0.0826	4.52504	4.93519	-2.49375	16.043	111.67	190.56	45.99	98.6	0.1627	0.286
methane	92.3	174.7	0.0988	4.52504	5.16307	-2.31466	16.043	111.67	190.56	45.99	98.6	0.1627	0.286
methane	92.3	208.3	0.1134	4.52504	5.33898	-2.17683	16.043	111.67	190.56	45.99	98.6	0.1627	0.286
methane	92.3	278.7	0.1416	4.52504	5.63014	-1.95475	16.043	111.67	190.56	45.99	98.6	0.1627	0.286
methane	100	5.1	0.0041	4.60517	1.62924	-5.49677	16.043	111.67	190.56	45.99	98.6	0.1627	0.286
methane	100	6	0.005	4.60517	1.79176	-5.29832	16.043	111.67	190.56	45.99	98.6	0.1627	0.286
methane	100	6.7	0.0055	4.60517	1.90211	-5.20301	16.043	111.67	190.56	45.99	98.6	0.1627	0.286
methane	100	7.7	0.0063	4.60517	2.04122	-5.06721	16.043	111.67	190.56	45.99	98.6	0.1627	0.286
methane	100	11.2	0.0094	4.60517	2.41591	-4.66705	16.043	111.67	190.56	45.99	98.6	0.1627	0.286
methane	100	14	0.0116	4.60517	2.63906	-4.45675	16.043	111.67	190.56	45.99	98.6	0.1627	0.286
methane	100	16.7	0.014	4.60517	2.81541	-4.2687	16.043	111.67	190.56	45.99	98.6	0.1627	0.286
methane	100	19.6	0.0163	4.60517	2.97553	-4.11659	16.043	111.67	190.56	45.99	98.6	0.1627	0.286
methane	100	28.6	0.023	4.60517	3.35341	-3.77226	16.043	111.67	190.56	45.99	98.6	0.1627	0.286
methane	100	35.6	0.0283	4.60517	3.57235	-3.56489	16.043	111.67	190.56	45.99	98.6	0.1627	0.286
methane	100	42.3	0.0331	4.60517	3.74479	-3.40822	16.043	111.67	190.56	45.99	98.6	0.1627	0.286
methane	100	49.2	0.0388	4.60517	3.89589	-3.24934	16.043	111.67	190.56	45.99	98.6	0.1627	0.286
methane	100	56.3	0.0436	4.60517	4.03069	-3.1327	16.043	111.67	190.56	45.99	98.6	0.1627	0.286
methane	100	70.4	0.053	4.60517	4.25419	-2.93746	16.043	111.67	190.56	45.99	98.6	0.1627	0.286
methane	100	104.2	0.0753	4.60517	4.64631	-2.58628	16.043	111.67	190.56	45.99	98.6	0.1627	0.286
methane	100	139.4	0.0965	4.60517	4.93735	-2.33821	16.043	111.67	190.56	45.99	98.6	0.1627	0.286
methane	100	173.2	0.1162	4.60517	5.15445	-2.15244	16.043	111.67	190.56	45.99	98.6	0.1627	0.286
methane	100	209.1	0.1396	4.60517	5.34281	-1.96897	16.043	111.67	190.56	45.99	98.6	0.1627	0.286
methane	100	243.5	0.1579	4.60517	5.49512	-1.84579	16.043	111.67	190.56	45.99	98.6	0.1627	0.286
methane	100	277.1	0.1755	4.60517	5.62438	-1.74012	16.043	111.67	190.56	45.99	98.6	0.1627	0.286
methane	110	3.4	0.0021	4.70048	1.22378	-6.16582	16.043	111.67	190.56	45.99	98.6	0.1627	0.286
methane	110	4.5	0.0032	4.70048	1.50408	-5.7446	16.043	111.67	190.56	45.99	98.6	0.1627	0.286
methane	110	5.8	0.0046	4.70048	1.75786	-5.3817	16.043	111.67	190.56	45.99	98.6	0.1627	0.286
methane	110	7.8	0.0068	4.70048	2.05412	-4.99083	16.043	111.67	190.56	45.99	98.6	0.1627	0.286
methane	110	11.1	0.0096	4.70048	2.40695	-4.64599	16.043	111.67	190.56	45.99	98.6	0.1627	0.286
methane	110	14.9	0.0136	4.70048	2.70136	-4.29769	16.043	111.67	190.56	45.99	98.6	0.1627	0.286
methane	110	18.3	0.0165	4.70048	2.9069	-4.10439	16.043	111.67	190.56	45.99	98.6	0.1627	0.286
methane	110	21.8	0.0198	4.70048	3.08191	-3.92207	16.043	111.67	190.56	45.99	98.6	0.1627	0.286
methane	110	28.2	0.0252	4.70048	3.33932	-3.68091	16.043	111.67	190.56	45.99	98.6	0.1627	0.286
methane	110	35.6	0.0318	4.70048	3.57235	-3.44829	16.043	111.67	190.56	45.99	98.6	0.1627	0.286
methane	110	49.8	0.0442	4.70048	3.90801	-3.11903	16.043	111.67	190.56	45.99	98.6	0.1627	0.286
methane	110	63.7	0.0556	4.70048	4.15418	-2.88957	16.043	111.67	190.56	45.99	98.6	0.1627	0.286
methane	110	77.8	0.0672	4.70048	4.35414	-2.70008	16.043	111.67	190.56	45.99	98.6	0.1627	0.286
methane	110	90.7	0.078	4.70048	4.50756	-2.55105	16.043	111.67	190.56	45.99	98.6	0.1627	0.286
methane	110	139.7	0.1153	4.70048	4.9395	-2.16022	16.043	111.67	190.56	45.99	98.6	0.1627	0.286
methane	110	173.4	0.1417	4.70048	5.1556	-1.95404	16.043	111.67	190.56	45.99	98.6	0.1627	0.286
methane	110	208.6	0.1684	4.70048	5.34042	-1.78141	16.043	111.67	190.56	45.99	98.6	0.1627	0.286
methane	110	276.4	0.2164	4.70048	5.62185	-1.53063	16.043	111.67	190.56	45.99	98.6	0.1627	0.286
methane	120	7.9	0.0062	4.78749	2.06686	-5.08321	16.043	111.67	190.56	45.99	98.6	0.1627	0.286
methane	120	11.3	0.0101	4.78749	2.4248	-4.59522	16.043	111.67	190.56	45.99	98.6	0.1627	0.286
methane	120	15.1	0.0138	4.78749	2.71469	-4.28309	16.043	111.67	190.56	45.99	98.6	0.1627	0.286
methane	120	21.8	0.0206	4.78749	3.08191	-3.88246	16.043	111.67	190.56	45.99	98.6	0.1627	0.286
methane	120	35.8	0.0345	4.78749	3.57795	-3.3668	16.043	111.67	190.56	45.99	98.6	0.1627	0.286
methane	120	56.5	0.0549	4.78749	4.03424	-2.90224	16.043	111.67	190.56	45.99	98.6	0.1627	0.286
methane	120	72	0.0702	4.78749	4.27667	-2.65641	16.043	111.67	190.56	45.99	98.6	0.1627	0.286
methane	120	95.4	0.0942	4.78749	4.55808	-2.36234	16.043	111.67	190.56	45.99	98.6	0.1627	0.286
methane	120	122.2	0.1204	4.78749	4.80566	-2.11694	16.043	111.67	190.56	45.99	98.6	0.1627	0.286
methane	120	139.5	0.1362	4.78749	4.93806	-1.99363	16.043	111.67	190.56	45.99	98.6	0.1627	0.286
methane	120	175.3	0.171	4.78749	5.1665	-1.76609	16.043	111.67	190.56	45.99	98.6	0.1627	0.286
methane	120	209.4	0.2027	4.78749	5.34425	-1.59603	16.043	111.67	190.56	45.99	98.6	0.1627	0.286
methane	120	242.1	0.2332	4.78749	5.48935	-1.45586	16.043	111.67	190.56	45.99	98.6	0.1627	0.286
methane	120	278.2	0.2693	4.78749	5.62834	-1.31193	16.043	111.67	190.56	45.99	98.6	0.1627	0.286
methane	130	8.1	0.0053	4.86753	2.09186	-5.24005	16.043	111.67	190.56	45.99	98.6	0.1627	0.286
methane	130	14.8	0.0139	4.86753	2.69463	-4.27587	16.043	111.67	190.56	45.99	98.6	0.1627	0.286
methane	130	21.7	0.0212	4.86753	3.07731	-3.85375	16.043	111.67	190.56	45.99	98.6	0.1627	0.286
methane	130	28.7	0.0289	4.86753	3.3569	-3.54391	16.043	111.67	190.56	45.99	98.6	0.1627	0.286
methane	130	42	0.0444	4.86753	3.73767	-3.11452	16.043	111.67	190.56	45.99	98.6	0.1627	0.286
methane	130	56.6	0.0602	4.86753	4.03601	-2.81008	16.043	111.67	190.56	45.99	98.6	0.1627	0.286
methane	130	69.9	0.0748	4.86753	4.24707	-2.59294	16.043	111.67	190.56	45.99	98.6	0.1627	0.286
methane	130	97.5	0.107	4.86753	4.57985	-2.23493	16.043	111.67	190.56	45.99	98.6	0.1627	0.286
methane	130	124.9	0.1394	4.86753	4.82751	-1.97041	16.043	111.67	190.56	45.99	98.6	0.1627	0.286
methane	130	152.6	0.1719	4.86753	5.02782	-1.76084	16.043	111.67	190.56	45.99	98.6	0.1627	0.286
methane	130	209.7	0.2386	4.86753	5.34568	-1.43297	16.043	111.67	190.56	45.99	98.6	0.1627	0.286
methane	130	244.1	0.2834	4.86753	5.49758	-1.2609	16.043	111.67	190.56	45.99	98.6	0.1627	0.286
methane	130	276.3	0.3295	4.86753	5.62149	-1.11018	16.043	111.67	190.56	45.99	98.6	0.1627	0.286
methane	140	15.9	0.0124	4.94164	2.76632	-4.39006	16.043	111.67	190.56	45.99	98.6	0.1627	0.286
methane	140	18.5	0.0152	4.94164	2.91777	-4.18646	16.043	111.67	190.56	45.99	98.6	0.1627	0.286
methane	140	28.9	0.0285	4.94164	3.36384	-3.55785	16.043	111.67	190.56	45.99	98.6	0.1627	0.286
methane	140	42.6	0.0464	4.94164	3.75185	-3.07046	16.043	111.67	190.56	45.99	98.6	0.1627	0.286
methane	140	56.6	0.0635	4.94164	4.03601	-2.75672	16.043	111.67	190.56	45.99	98.6	0.1627	0.286
methane	140	83.3	0.0998	4.94164	4.42245	-2.30459	16.043	111.67	190.56	45.99	98.6	0.1627	0.286
methane	140	111.5	0.1386	4.94164	4.71402	-1.97616	16.043	111.67	190.56	45.99	98.6	0.1627	0.286
methane	140	139	0.178	4.94164	4.93447	-1.72597	16.043	111.67	190.56	45.99	98.6	0.1627	0.286
methane	140	172.8	0.2278	4.94164	5.15213	-1.47929	16.043	111.67	190.56	45.99	98.6	0.1627	0.286
methane	140	202.4	0.2746	4.94164	5.31025	-1.29244	16.043	111.67	190.56	45.99	98.6	0.1627	0.286
methane	140	211.7	0.2912	4.94164	5.35517	-1.23374	16.043	111.67	190.56	45.99	98.6	0.1627	0.286
methane	140	229.5	0.3242	4.94164	5.4359	-1.12639	16.043	111.67	190.56	45.99	98.6	0.1627	0.286
methane	140	258.3	0.3923	4.94164	5.55412	-0.935728	16.043	111.67	190.56	45.99	98.6	0.1627	0.286
methane	140	278.5	0.4751	4.94164	5.62942	-0.74423	16.043	111.67	190.56	45.99	98.6	0.1627	0.286
methane	150	15.5	0.0089	5.01064	2.74084	-4.7217	16.043	111.67	190.56	45.99	98.6	0.1627	0.286
methane	150	32.2	0.0325	5.01064	3.47197	-3.42652	16.043	111.67	190.56	45.99	98.6	0.1627	0.286
methane	150	42.6	0.0468	5.01064	3.75185	-3.06187	16.043	111.67	190.56	45.99	98.6	0.1627	0.286
methane	150	55.8	0.0657	5.01064	4.02177	-2.72266	16.043	111.67	190.56	45.99	98.6	0.1627	0.286
methane	150	70.1	0.0871	5.01064	4.24992	-2.4407	16.043	111.67	190.56	45.99	98.6	0.1627	0.286
methane	150	84.7	0.1102	5.01064	4.43912	-2.20546	16.043	111.67	190.56	45.99	98.6	0.1627	0.286
methane	150	97	0.1311	5.01064	4.57471	-2.03179	16.043	111.67	190.56	45.99	98.6	0.1627	0.286
methane	150	125.2	0.1784	5.01064	4.82991	-1.72373	16.043	111.67	190.56	45.99	98.6	0.1627	0.286
methane	150	153.8	0.2305	5.01064	5.03565	-1.4675	16.043	111.67	190.56	45.99	98.6	0.1627	0.286
methane	150	177.7	0.2782	5.01064	5.1801	-1.27941	16.043	111.67	190.56	45.99	98.6	0.1627	0.286
methane	150	202.1	0.3449	5.01064	5.30876	-1.0645	16.043	111.67	190.56	45.99	98.6	0.1627	0.286
methane	150	209	0.3695	5.01064	5.34233	-0.995605	16.043	111.67	190.56	45.99	98.6	0.1627	0.286
methane	150	215.9	0.3985	5.01064	5.37482	-0.920048	16.043	111.67	190.56	45.99	98.6	0.1627	0.286
methane	150	224.1	0.4708	5.01064	5.41209	-0.753322	16.043	111.67	190.56	45.99	98.6	0.1627	0.286
methane	159.2	24.3	0.0146	5.07016	3.19048	-4.22673	16.043	111.67	190.56	45.99	98.6	0.1627	0.286
methane	159.2	28.4	0.0204	5.07016	3.34639	-3.89222	16.043	111.67	190.56	45.99	98.6	0.1627	0.286
methane	159.2	36.8	0.0355	5.07016	3.6055	-3.33822	16.043	111.67	190.56	45.99	98.6	0.1627	0.286
methane	159.2	50.7	0.0582	5.07016	3.92593	-2.84387	16.043	111.67	190.56	45.99	98.6	0.1627	0.286
methane	159.2	62.6	0.0793	5.07016	4.13677	-2.53452	16.043	111.67	190.56	45.99	98.6	0.1627	0.286
methane	159.2	87.1	0.1231	5.07016	4.46706	-2.09476	16.043	111.67	190.56	45.99	98.6	0.1627	0.286
methane	159.2	104.3	0.1569	5.07016	4.64727	-1.85215	16.043	111.67	190.56	45.99	98.6	0.1627	0.286
methane	159.2	117.5	0.1838	5.07016	4.76644	-1.69391	16.043	111.67	190.56	45.99	98.6	0.1627	0.286
methane	159.2	127.9	0.2059	5.07016	4.85125	-1.58036	16.043	111.67	190.56	45.99	98.6	0.1627	0.286
methane	159.2	140.3	0.2364	5.07016	4.94378	-1.44223	16.043	111.67	190.56	45.99	98.6	0.1627	0.286
methane	159.2	152.7	0.2725	5.07016	5.02848	-1.30012	16.043	111.67	190.56	45.99	98.6	0.1627	0.286
methane	159.2	160.6	0.3006	5.07016	5.07892	-1.20197	16.043	111.67	190.56	45.99	98.6	0.1627	0.286
methane	159.2	166.4	0.3238	5.07016	5.11439	-1.12763	16.043	111.67	190.56	45.99	98.6	0.1627	0.286
methane	159.2	173.2	0.3629	5.07016	5.15445	-1.01363	16.043	111.67	190.56	45.99	98.6	0.1627	0.286
methane	170	37.4	0.0271	5.1358	3.62167	-3.60822	16.043	111.67	190.56	45.99	98.6	0.1627	0.286
methane	170	44.4	0.0405	5.1358	3.79324	-3.20645	16.043	111.67	190.56	45.99	98.6	0.1627	0.286
methane	170	57.6	0.0662	5.1358	4.05352	-2.71507	16.043	111.67	190.56	45.99	98.6	0.1627	0.286
methane	170	71	0.0949	5.1358	4.26268	-2.35493	16.043	111.67	190.56	45.99	98.6	0.1627	0.286
methane	170	85.6	0.1307	5.1358	4.44969	-2.03485	16.043	111.67	190.56	45.99	98.6	0.1627	0.286
methane	170	97.8	0.1617	5.1358	4.58292	-1.82201	16.043	111.67	190.56	45.99	98.6	0.1627	0.286
methane	170	111.4	0.2066	5.1358	4.71313	-1.57697	16.043	111.67	190.56	45.99	98.6	0.1627	0.286
methane	170	117.9	0.2275	5.1358	4.76984	-1.48061	16.043	111.67	190.56	45.99	98.6	0.1627	0.286
methane	170	125.8	0.2702	5.1358	4.83469	-1.30859	16.043	111.67	190.56	45.99	98.6	0.1627	0.286
methane	170	128.2	0.2933	5.1358	4.85359	-1.22656	16.043	111.67	190.56	45.99	98.6	0.1627	0.286
methane	180	47.6	0.0332	5.19296	3.86283	-3.40521	16.043	111.67	190.56	45.99	98.6	0.1627	0.286
methane	180	53	0.046	5.19296	3.97029	-3.07911	16.043	111.67	190.56	45.99	98.6	0.1627	0.286
methane	180	58	0.0589	5.19296	4.06044	-2.83191	16.043	111.67	190.56	45.99	98.6	0.1627	0.286
methane	180	61.9	0.07	5.19296	4.12552	-2.65926	16.043	111.67	190.56	45.99	98.6	0.1627	0.286
methane	180	67.3	0.0873	5.19296	4.20916	-2.4384	16.043	111.67	190.56	45.99	98.6	0.1627	0.286
methane	180	72.1	0.1023	5.19296	4.27805	-2.27985	16.043	111.67	190.56	45.99	98.6	0.1627	0.286
methane	180	77.7	0.1241	5.19296	4.35286	-2.08667	16.043	111.67	190.56	45.99	98.6	0.1627	0.286
methane	180	83.3	0.1517	5.19296	4.42245	-1.88585	16.043	111.67	190.56	45.99	98.6	0.1627	0.286
methane	180	86.7	0.181	5.19296	4.46245	-1.70926	16.043	111.67	190.56	45.99	98.6	0.1627	0.286
methane	108.13	35.85	0.028	4.68333	3.5794	-3.57555	16.043	111.67	190.56	45.99	98.6	0.1627	0.286
methane	108.13	41.79	0.0327	4.68333	3.73266	-3.42038	16.043	111.67	190.56	45.99	98.6	0.1627	0.286
methane	108.13	55.36	0.0435	4.68333	4.01386	-3.13499	16.043	111.67	190.56	45.99	98.6	0.1627	0.286
methane	108.13	69.29	0.0546	4.68333	4.2383	-2.90772	16.043	111.67	190.56	45.99	98.6	0.1627	0.286
methane	108.13	78.94	0.0622	4.68333	4.36869	-2.7774	16.043	111.67	190.56	45.99	98.6	0.1627	0.286
methane	108.13	85.7	0.0684	4.68333	4.45085	-2.68238	16.043	111.67	190.56	45.99	98.6	0.1627	0.286
methane	108.13	96.53	0.0762	4.68333	4.56985	-2.57439	16.043	111.67	190.56	45.99	98.6	0.1627	0.286
methane	108.13	137.89	0.1056	4.68333	4.92646	-2.2481	16.043	111.67	190.56	45.99	98.6	0.1627	0.286
methane	108.13	170.3	0.1345	4.68333	5.13756	-2.00619	16.043	111.67	190.56	45.99	98.6	0.1627	0.286
methane	108.13	204.74	0.1591	4.68333	5.32174	-1.83822	16.043	111.67	190.56	45.99	98.6	0.1627	0.286
methane	113.14	28.2	0.024	4.72863	3.33932	-3.7297	16.043	111.67	190.56	45.99	98.6	0.1627	0.286
methane	113.14	41.64	0.0352	4.72863	3.72906	-3.34671	16.043	111.67	190.56	45.99	98.6	0.1627	0.286
methane	113.14	55.3	0.0459	4.72863	4.01277	-3.08129	16.043	111.67	190.56	45.99	98.6	0.1627	0.286
methane	113.14	69.09	0.0594	4.72863	4.23541	-2.82346	16.043	111.67	190.56	45.99	98.6	0.1627	0.286
methane	113.14	85.91	0.0752	4.72863	4.4533	-2.5876	16.043	111.67	190.56	45.99	98.6	0.1627	0.286
methane	113.14	103.56	0.09	4.72863	4.64015	-2.40795	16.043	111.67	190.56	45.99	98.6	0.1627	0.286
methane	113.14	137.34	0.1189	4.72863	4.92246	-2.12947	16.043	111.67	190.56	45.99	98.6	0.1627	0.286
methane	113.14	172.71	0.1485	4.72863	5.15161	-1.90717	16.043	111.67	190.56	45.99	98.6	0.1627	0.286
methane	113.14	206.84	0.1792	4.72863	5.33195	-1.71925	16.043	111.67	190.56	45.99	98.6	0.1627	0.286
methane	113.14	246.14	0.2074	4.72863	5.5059	-1.57311	16.043	111.67	190.56	45.99	98.6	0.1627	0.286
methane	113.14	284.06	0.2335	4.72863	5.64919	-1.45457	16.043	111.67	190.56	45.99	98.6	0.1627	0.286
methane	118.19	41.71	0.0386	4.77229	3.73074	-3.2545	16.043	111.67	190.56	45.99	98.6	0.1627	0.286
methane	118.19	55.43	0.0518	4.77229	4.01512	-2.96037	16.043	111.67	190.56	45.99	98.6	0.1627	0.286
methane	118.19	69.22	0.0662	4.77229	4.23729	-2.71507	16.043	111.67	190.56	45.99	98.6	0.1627	0.286
methane	118.19	103.42	0.0975	4.77229	4.6388	-2.3279	16.043	111.67	190.56	45.99	98.6	0.1627	0.286
methane	118.19	138.24	0.1304	4.77229	4.92899	-2.03715	16.043	111.67	190.56	45.99	98.6	0.1627	0.286
methane	118.19	172.37	0.1611	4.77229	5.14964	-1.82573	16.043	111.67	190.56	45.99	98.6	0.1627	0.286
methane	118.19	206.5	0.1941	4.77229	5.3303	-1.63938	16.043	111.67	190.56	45.99	98.6	0.1627	0.286
methane	118.19	206.84	0.1925	4.77229	5.33195	-1.64766	16.043	111.67	190.56	45.99	98.6	0.1627	0.286
methane	123.05	45.16	0.0439	4.81259	3.81021	-3.12584	16.043	111.67	190.56	45.99	98.6	0.1627	0.286
methane	123.05	55.16	0.0554	4.81259	4.01024	-2.89318	16.043	111.67	190.56	45.99	98.6	0.1627	0.286
methane	123.05	58.95	0.0611	4.81259	4.07669	-2.79524	16.043	111.67	190.56	45.99	98.6	0.1627	0.286
methane	123.05	86.18	0.0841	4.81259	4.45644	-2.47575	16.043	111.67	190.56	45.99	98.6	0.1627	0.286
methane	123.05	103.42	0.1037	4.81259	4.6388	-2.26625	16.043	111.67	190.56	45.99	98.6	0.1627	0.286
methane	123.05	138.45	0.1411	4.81259	4.93051	-1.95829	16.043	111.67	190.56	45.99	98.6	0.1627	0.286
methane	123.05	138.58	0.1402	4.81259	4.93145	-1.96469	16.043	111.67	190.56	45.99	98.6	0.1627	0.286
methane	123.05	172.02	0.1724	4.81259	5.14761	-1.75794	16.043	111.67	190.56	45.99	98.6	0.1627	0.286
methane	123.05	206.15	0.2146	4.81259	5.3286	-1.53898	16.043	111.67	190.56	45.99	98.6	0.1627	0.286
methane	133.14	27.54	0.0268	4.8914	3.31564	-3.61935	16.043	111.67	190.56	45.99	98.6	0.1627	0.286
methane	133.14	35.51	0.0376	4.8914	3.56981	-3.28075	16.043	111.67	190.56	45.99	98.6	0.1627	0.286
methane	133.14	41.4	0.0436	4.8914	3.72328	-3.1327	16.043	111.67	190.56	45.99	98.6	0.1627	0.286
methane	133.14	55.19	0.0604	4.8914	4.01078	-2.80677	16.043	111.67	190.56	45.99	98.6	0.1627	0.286
methane	133.14	68.6	0.0738	4.8914	4.22829	-2.6064	16.043	111.67	190.56	45.99	98.6	0.1627	0.286
methane	133.14	69.53	0.0776	4.8914	4.24176	-2.55619	16.043	111.67	190.56	45.99	98.6	0.1627	0.286
methane	133.14	96.42	0.1068	4.8914	4.56871	-2.2368	16.043	111.67	190.56	45.99	98.6	0.1627	0.286
methane	133.14	137.55	0.1488	4.8914	4.92399	-1.90515	16.043	111.67	190.56	45.99	98.6	0.1627	0.286
methane	133.14	172.37	0.1972	4.8914	5.14964	-1.62354	16.043	111.67	190.56	45.99	98.6	0.1627	0.286
methane	133.14	207.39	0.2385	4.8914	5.3346	-1.43339	16.043	111.67	190.56	45.99	98.6	0.1627	0.286
methane	133.14	241.32	0.2959	4.8914	5.48612	-1.21773	16.043	111.67	190.56	45.99	98.6	0.1627	0.286
methane	133.14	275.8	0.3565	4.8914	5.61968	-1.03142	16.043	111.67	190.56	45.99	98.6	0.1627	0.286
methane	143.48	13.86	0.0079	4.9662	2.62901	-4.84089	16.043	111.67	190.56	45.99	98.6	0.1627	0.286
methane	143.48	34.51	0.0366	4.9662	3.54125	-3.30771	16.043	111.67	190.56	45.99	98.6	0.1627	0.286
methane	143.48	41.54	0.0461	4.9662	3.72666	-3.07694	16.043	111.67	190.56	45.99	98.6	0.1627	0.286
methane	143.48	55.26	0.0657	4.9662	4.01205	-2.72266	16.043	111.67	190.56	45.99	98.6	0.1627	0.286
methane	143.48	68.91	0.0842	4.9662	4.2328	-2.47456	16.043	111.67	190.56	45.99	98.6	0.1627	0.286
methane	143.48	82.74	0.1019	4.9662	4.4157	-2.28376	16.043	111.67	190.56	45.99	98.6	0.1627	0.286
methane	143.48	86.18	0.1067	4.9662	4.45644	-2.23773	16.043	111.67	190.56	45.99	98.6	0.1627	0.286
methane	143.48	103.42	0.1283	4.9662	4.6388	-2.05338	16.043	111.67	190.56	45.99	98.6	0.1627	0.286
methane	143.48	137.89	0.1794	4.9662	4.92646	-1.71814	16.043	111.67	190.56	45.99	98.6	0.1627	0.286
methane	143.48	172.37	0.2366	4.9662	5.14964	-1.44138	16.043	111.67	190.56	45.99	98.6	0.1627	0.286
methane	143.48	206.84	0.2983	4.9662	5.33195	-1.20966	16.043	111.67	190.56	45.99	98.6	0.1627	0.286
methane	143.48	224.08	0.3327	4.9662	5.412	-1.10051	16.043	111.67	190.56	45.99	98.6	0.1627	0.286
methane	143.48	241.32	0.3788	4.9662	5.48612	-0.970747	16.043	111.67	190.56	45.99	98.6	0.1627	0.286
methane	143.48	258.65	0.4608	4.9662	5.55548	-0.774791	16.043	111.67	190.56	45.99	98.6	0.1627	0.286
methane	143.48	263.03	0.4892	4.9662	5.57227	-0.714984	16.043	111.67	190.56	45.99	98.6	0.1627	0.286
methane	153.21	36.16	0.0357	5.03181	3.58795	-3.3326	16.043	111.67	190.56	45.99	98.6	0.1627	0.286
methane	153.21	52.37	0.0622	5.03181	3.95833	-2.7774	16.043	111.67	190.56	45.99	98.6	0.1627	0.286
methane	153.21	62.05	0.0744	5.03181	4.12794	-2.5983	16.043	111.67	190.56	45.99	98.6	0.1627	0.286
methane	153.21	63.74	0.0795	5.03181	4.15481	-2.532	16.043	111.67	190.56	45.99	98.6	0.1627	0.286
methane	153.21	75.91	0.0974	5.03181	4.32955	-2.32893	16.043	111.67	190.56	45.99	98.6	0.1627	0.286
methane	153.21	82.74	0.1067	5.03181	4.4157	-2.23773	16.043	111.67	190.56	45.99	98.6	0.1627	0.286
methane	153.21	89.63	0.1202	5.03181	4.49569	-2.1186	16.043	111.67	190.56	45.99	98.6	0.1627	0.286
methane	153.21	103.42	0.1417	5.03181	4.6388	-1.95404	16.043	111.67	190.56	45.99	98.6	0.1627	0.286
methane	153.21	117.21	0.1674	5.03181	4.76397	-1.78737	16.043	111.67	190.56	45.99	98.6	0.1627	0.286
methane	153.21	137.89	0.2071	5.03181	4.92646	-1.57455	16.043	111.67	190.56	45.99	98.6	0.1627	0.286
methane	153.21	155.13	0.2425	5.03181	5.04426	-1.41675	16.043	111.67	190.56	45.99	98.6	0.1627	0.286
methane	153.21	172.37	0.2843	5.03181	5.14964	-1.25773	16.043	111.67	190.56	45.99	98.6	0.1627	0.286
methane	153.21	190.99	0.3385	5.03181	5.25222	-1.08323	16.043	111.67	190.56	45.99	98.6	0.1627	0.286
methane	153.21	198.91	0.3773	5.03181	5.29285	-0.974715	16.043	111.67	190.56	45.99	98.6	0.1627	0.286
methane	153.21	202.71	0.3964	5.03181	5.31178	-0.925331	16.043	111.67	190.56	45.99	98.6	0.1627	0.286
methane	153.21	205.12	0.4131	5.03181	5.3236	-0.884066	16.043	111.67	190.56	45.99	98.6	0.1627	0.286
methane	153.21	207.19	0.4434	5.03181	5.33364	-0.813283	16.043	111.67	190.56	45.99	98.6	0.1627	0.286
methane	163.17	21.68	0.0063	5.09479	3.07639	-5.06721	16.043	111.67	190.56	45.99	98.6	0.1627	0.286
methane	163.17	24.44	0.0111	5.09479	3.19622	-4.50081	16.043	111.67	190.56	45.99	98.6	0.1627	0.286
methane	163.17	28.72	0.0188	5.09479	3.35759	-3.9739	16.043	111.67	190.56	45.99	98.6	0.1627	0.286
methane	163.17	40.4	0.0403	5.09479	3.69883	-3.2114	16.043	111.67	190.56	45.99	98.6	0.1627	0.286
methane	163.17	56.16	0.0688	5.09479	4.0282	-2.67655	16.043	111.67	190.56	45.99	98.6	0.1627	0.286
methane	163.17	69.95	0.097	5.09479	4.24778	-2.33304	16.043	111.67	190.56	45.99	98.6	0.1627	0.286
methane	163.17	83.74	0.1222	5.09479	4.42772	-2.1021	16.043	111.67	190.56	45.99	98.6	0.1627	0.286
methane	163.17	97.53	0.1495	5.09479	4.58016	-1.90046	16.043	111.67	190.56	45.99	98.6	0.1627	0.286
methane	163.17	111.32	0.1802	5.09479	4.71241	-1.71369	16.043	111.67	190.56	45.99	98.6	0.1627	0.286
methane	163.17	125.11	0.2155	5.09479	4.82919	-1.53479	16.043	111.67	190.56	45.99	98.6	0.1627	0.286
methane	163.17	138.2	0.2506	5.09479	4.9287	-1.3839	16.043	111.67	190.56	45.99	98.6	0.1627	0.286
methane	163.17	151.99	0.3095	5.09479	5.02381	-1.1728	16.043	111.67	190.56	45.99	98.6	0.1627	0.286
methane	163.17	155.44	0.3283	5.09479	5.04626	-1.11383	16.043	111.67	190.56	45.99	98.6	0.1627	0.286
methane	163.17	158.89	0.3661	5.09479	5.06821	-1.00485	16.043	111.67	190.56	45.99	98.6	0.1627	0.286
methane	163.17	159.58	0.38	5.09479	5.07255	-0.967584	16.043	111.67	190.56	45.99	98.6	0.1627	0.286
methane	173.25	36.44	0.0196	5.15474	3.59567	-3.93223	16.043	111.67	190.56	45.99	98.6	0.1627	0.286
methane	173.25	42.37	0.0327	5.15474	3.74644	-3.42038	16.043	111.67	190.56	45.99	98.6	0.1627	0.286
methane	173.25	49.06	0.0442	5.15474	3.89304	-3.11903	16.043	111.67	190.56	45.99	98.6	0.1627	0.286
methane	173.25	55.33	0.059	5.15474	4.01332	-2.83022	16.043	111.67	190.56	45.99	98.6	0.1627	0.286
methane	173.25	62.05	0.0745	5.15474	4.12794	-2.59696	16.043	111.67	190.56	45.99	98.6	0.1627	0.286
methane	173.25	69.95	0.0973	5.15474	4.24778	-2.32996	16.043	111.67	190.56	45.99	98.6	0.1627	0.286
methane	173.25	83.74	0.1358	5.15474	4.42772	-1.99657	16.043	111.67	190.56	45.99	98.6	0.1627	0.286
methane	173.25	97.56	0.1685	5.15474	4.58047	-1.78082	16.043	111.67	190.56	45.99	98.6	0.1627	0.286
methane	173.25	103.42	0.1941	5.15474	4.6388	-1.63938	16.043	111.67	190.56	45.99	98.6	0.1627	0.286
methane	173.25	110.32	0.2272	5.15474	4.70339	-1.48192	16.043	111.67	190.56	45.99	98.6	0.1627	0.286
methane	173.25	114	0.2487	5.15474	4.7362	-1.39151	16.043	111.67	190.56	45.99	98.6	0.1627	0.286
methane	173.25	114.83	0.2623	5.15474	4.74345	-1.33827	16.043	111.67	190.56	45.99	98.6	0.1627	0.286
methane	183.12	43.44	0.0173	5.21014	3.77138	-4.05705	16.043	111.67	190.56	45.99	98.6	0.1627	0.286
methane	183.12	44.88	0.0203	5.21014	3.80399	-3.89713	16.043	111.67	190.56	45.99	98.6	0.1627	0.286
methane	183.12	49.26	0.0328	5.21014	3.89711	-3.41733	16.043	111.67	190.56	45.99	98.6	0.1627	0.286
methane	183.12	56.19	0.0529	5.21014	4.02874	-2.93935	16.043	111.67	190.56	45.99	98.6	0.1627	0.286
methane	183.12	63.09	0.074	5.21014	4.14456	-2.60369	16.043	111.67	190.56	45.99	98.6	0.1627	0.286
methane	183.12	63.43	0.0734	5.21014	4.14994	-2.61183	16.043	111.67	190.56	45.99	98.6	0.1627	0.286
methane	183.12	69.02	0.0994	5.21014	4.2344	-2.3086	16.043	111.67	190.56	45.99	98.6	0.1627	0.286
methane	183.12	71.05	0.1084	5.21014	4.26338	-2.22193	16.043	111.67	190.56	45.99	98.6	0.1627	0.286
methane	183.12	73.42	0.1234	5.21014	4.2962	-2.09232	16.043	111.67	190.56	45.99	98.6	0.1627	0.286
methane	183.12	74.12	0.1269	5.21014	4.30569	-2.06436	16.043	111.67	190.56	45.99	98.6	0.1627	0.286
methane	183.12	74.33	0.1257	5.21014	4.30851	-2.07386	16.043	111.67	190.56	45.99	98.6	0.1627	0.286
methane	183.12	75.39	0.1487	5.21014	4.32267	-1.90582	16.043	111.67	190.56	45.99	98.6	0.1627	0.286
ethylene	114.15	185.9	0.0249	4.73751	5.22521	-3.69289	28.054	169.38	282.34	50.41	131	0.2142	0.281
ethylene	158.15	154.1	0.0533	5.06354	5.0376	-2.93182	28.054	169.38	282.34	50.41	131	0.2142	0.281
ethylene	158.15	299.1	0.0957	5.06354	5.70078	-2.34654	28.054	169.38	282.34	50.41	131	0.2142	0.281
ethylene	166.15	215.8	0.0786	5.11289	5.37435	-2.54338	28.054	169.38	282.34	50.41	131	0.2142	0.281
ethylene	175.15	172.4	0.0682	5.16564	5.14982	-2.68531	28.054	169.38	282.34	50.41	131	0.2142	0.281
ethylene	175.15	272.3	0.1123	5.16564	5.6069	-2.18658	28.054	169.38	282.34	50.41	131	0.2142	0.281
ethylene	189.55	118.6	0.0655	5.24465	4.77576	-2.72571	28.054	169.38	282.34	50.41	131	0.2142	0.281
ethylene	189.55	201.3	0.0998	5.24465	5.3048	-2.30459	28.054	169.38	282.34	50.41	131	0.2142	0.281
ethylene	205.15	48.5	0.0297	5.32374	3.88156	-3.51661	28.054	169.38	282.34	50.41	131	0.2142	0.281
ethylene	205.15	92.7	0.0596	5.32374	4.52937	-2.8201	28.054	169.38	282.34	50.41	131	0.2142	0.281
ethylene	205.15	185.8	0.1191	5.32374	5.22467	-2.12779	28.054	169.38	282.34	50.41	131	0.2142	0.281
ethylene	205.15	292.7	0.1843	5.32374	5.67915	-1.69119	28.054	169.38	282.34	50.41	131	0.2142	0.281
ethylene	220.15	46.3	0.0306	5.39431	3.83514	-3.48676	28.054	169.38	282.34	50.41	131	0.2142	0.281
ethylene	220.15	48.2	0.032	5.39431	3.87536	-3.44202	28.054	169.38	282.34	50.41	131	0.2142	0.281
ethylene	220.15	74.7	0.0535	5.39431	4.31348	-2.92807	28.054	169.38	282.34	50.41	131	0.2142	0.281
ethylene	220.15	92.7	0.0676	5.39431	4.52937	-2.69415	28.054	169.38	282.34	50.41	131	0.2142	0.281
ethylene	220.15	126.2	0.0954	5.39431	4.83787	-2.34968	28.054	169.38	282.34	50.41	131	0.2142	0.281
ethylene	220.15	146.3	0.1105	5.39431	4.98566	-2.20274	28.054	169.38	282.34	50.41	131	0.2142	0.281
ethylene	220.15	207.9	0.1594	5.39431	5.33706	-1.83634	28.054	169.38	282.34	50.41	131	0.2142	0.281
ethylene	220.15	274.3	0.2112	5.39431	5.61422	-1.55495	28.054	169.38	282.34	50.41	131	0.2142	0.281
ethylene	235.15	53.3	0.0327	5.46022	3.97594	-3.42038	28.054	169.38	282.34	50.41	131	0.2142	0.281
ethylene	235.15	84.3	0.0683	5.46022	4.43438	-2.68385	28.054	169.38	282.34	50.41	131	0.2142	0.281
ethylene	235.15	128.9	0.1116	5.46022	4.85904	-2.19283	28.054	169.38	282.34	50.41	131	0.2142	0.281
ethylene	235.15	136.7	0.1205	5.46022	4.91779	-2.11611	28.054	169.38	282.34	50.41	131	0.2142	0.281
ethylene	235.15	182.4	0.1662	5.46022	5.2062	-1.79456	28.054	169.38	282.34	50.41	131	0.2142	0.281
ethylene	235.15	203.3	0.1866	5.46022	5.31468	-1.67879	28.054	169.38	282.34	50.41	131	0.2142	0.281
ethylene	235.15	213.8	0.1979	5.46022	5.36504	-1.61999	28.054	169.38	282.34	50.41	131	0.2142	0.281
ethylene	235.15	254	0.2407	5.46022	5.53733	-1.4242	28.054	169.38	282.34	50.41	131	0.2142	0.281
ethylene	235.15	267.7	0.2554	5.46022	5.58987	-1.36492	28.054	169.38	282.34	50.41	131	0.2142	0.281
ethylene	247.15	51.8	0.0354	5.51	3.94739	-3.34104	28.054	169.38	282.34	50.41	131	0.2142	0.281
ethylene	247.15	76.9	0.0648	5.51	4.34251	-2.73645	28.054	169.38	282.34	50.41	131	0.2142	0.281
ethylene	247.15	91.2	0.0817	5.51	4.51305	-2.5047	28.054	169.38	282.34	50.41	131	0.2142	0.281
ethylene	247.15	124.3	0.1205	5.51	4.8227	-2.11611	28.054	169.38	282.34	50.41	131	0.2142	0.281
ethylene	247.15	143.6	0.1455	5.51	4.96703	-1.92758	28.054	169.38	282.34	50.41	131	0.2142	0.281
ethylene	247.15	151.3	0.1551	5.51	5.01926	-1.86369	28.054	169.38	282.34	50.41	131	0.2142	0.281
ethylene	247.15	189.2	0.2045	5.51	5.2428	-1.58719	28.054	169.38	282.34	50.41	131	0.2142	0.281
ethylene	247.15	237.5	0.2739	5.51	5.47017	-1.29499	28.054	169.38	282.34	50.41	131	0.2142	0.281
ethylene	247.15	267.2	0.3292	5.51	5.588	-1.11109	28.054	169.38	282.34	50.41	131	0.2142	0.281
ethylene	247.15	280.1	0.357	5.51	5.63515	-1.03002	28.054	169.38	282.34	50.41	131	0.2142	0.281
alpha-methylstyrene	303.15	6.89	0.00239	5.71423	1.93075	-6.03646	118.178	438	658.41	35.52	397.25	0.2975	0.258
alpha-methylstyrene	303.15	20.68	0.00655	5.71423	3.02936	-5.02829	118.178	438	658.41	35.52	397.25	0.2975	0.258
alpha-methylstyrene	303.15	34.47	0.0108	5.71423	3.54018	-4.52821	118.178	438	658.41	35.52	397.25	0.2975	0.258
alpha-methylstyrene	303.15	55.16	0.0171	5.71423	4.01019	-4.06868	118.178	438	658.41	35.52	397.25	0.2975	0.258
alpha-methylstyrene	303.15	68.95	0.0212	5.71423	4.23333	-3.85375	118.178	438	658.41	35.52	397.25	0.2975	0.258
alpha-methylstyrene	333.15	6.89	0.00284	5.80859	1.93075	-5.86395	118.178	438	658.41	35.52	397.25	0.2975	0.258
alpha-methylstyrene	333.15	20.68	0.00788	5.80859	3.02936	-4.84343	118.178	438	658.41	35.52	397.25	0.2975	0.258
alpha-methylstyrene	333.15	34.47	0.0129	5.80859	3.54018	-4.35053	118.178	438	658.41	35.52	397.25	0.2975	0.258
alpha-methylstyrene	333.15	55.16	0.0203	5.80859	4.01019	-3.89713	118.178	438	658.41	35.52	397.25	0.2975	0.258
alpha-methylstyrene	333.15	68.95	0.0254	5.80859	4.23333	-3.67301	118.178	438	658.41	35.52	397.25	0.2975	0.258
alpha-methylstyrene	373.15	6.89	0.00336	5.92198	1.93075	-5.69581	118.178	438	658.41	35.52	397.25	0.2975	0.258
alpha-methylstyrene	373.15	20.68	0.00945	5.92198	3.02936	-4.66174	118.178	438	658.41	35.52	397.25	0.2975	0.258
alpha-methylstyrene	373.15	34.47	0.0155	5.92198	3.54018	-4.16692	118.178	438	658.41	35.52	397.25	0.2975	0.258
alpha-methylstyrene	373.15	55.16	0.0247	5.92198	4.01019	-3.70095	118.178	438	658.41	35.52	397.25	0.2975	0.258
alpha-methylstyrene	373.15	68.95	0.0304	5.92198	4.23333	-3.49331	118.178	438	658.41	35.52	397.25	0.2975	0.258
cumene	333.15	6.89	0.00344	5.80859	1.93075	-5.67228	120.194	425.56	631	32.09	434	0.2769	0.265
cumene	333.15	20.68	0.0102	5.80859	3.02936	-4.58537	120.194	425.56	631	32.09	434	0.2769	0.265
cumene	333.15	34.47	0.0167	5.80859	3.54018	-4.09235	120.194	425.56	631	32.09	434	0.2769	0.265
cumene	333.15	55.16	0.026	5.80859	4.01019	-3.64966	120.194	425.56	631	32.09	434	0.2769	0.265
cumene	333.15	68.95	0.0324	5.80859	4.23333	-3.4296	120.194	425.56	631	32.09	434	0.2769	0.265
cumene	373.15	6.89	0.00415	5.92198	1.93075	-5.48465	120.194	425.56	631	32.09	434	0.2769	0.265
cumene	373.15	20.68	0.0125	5.92198	3.02936	-4.38203	120.194	425.56	631	32.09	434	0.2769	0.265
cumene	373.15	34.47	0.0205	5.92198	3.54018	-3.88733	120.194	425.56	631	32.09	434	0.2769	0.265
cumene	373.15	55.16	0.0327	5.92198	4.01019	-3.42038	120.194	425.56	631	32.09	434	0.2769	0.265
cumene	373.15	68.95	0.0397	5.92198	4.23333	-3.2264	120.194	425.56	631	32.09	434	0.2769	0.265
methanol	223.15	50	0.0049	5.40784	3.91202	-5.31852	32.042	337.8	512.64	80.97	118	0.2715	0.224
methanol	248.15	50	0.0059	5.51403	3.91202	-5.1328	32.042	337.8	512.64	80.97	118	0.2715	0.224
methanol	273.15	50	0.007	5.61002	3.91202	-4.96185	32.042	337.8	512.64	80.97	118	0.2715	0.224
1,4-dioxane	298.15	18.95	0.00345	5.6976	2.9418	-5.66938	88.106	374.3	587	52.08	238	0.3702	0.254
1,4-dioxane	298.15	65.85	0.01205	5.6976	4.18738	-4.41869	88.106	374.3	587	52.08	238	0.3702	0.254
1,4-dioxane	298.15	94.6	0.01707	5.6976	4.54966	-4.07043	88.106	374.3	587	52.08	238	0.3702	0.254
1,4-dioxane	323.15	28.6	0.00648	5.77812	3.35341	-5.03903	88.106	374.3	587	52.08	238	0.3702	0.254
1,4-dioxane	323.15	57.1	0.01297	5.77812	4.0448	-4.34512	88.106	374.3	587	52.08	238	0.3702	0.254
1,4-dioxane	323.15	99.4	0.02248	5.77812	4.59915	-3.79513	88.106	374.3	587	52.08	238	0.3702	0.254
1,4-dioxane	373.15	27.8	0.00896	5.92198	3.32504	-4.71499	88.106	374.3	587	52.08	238	0.3702	0.254
1,4-dioxane	373.15	63.8	0.02049	5.92198	4.15575	-3.88782	88.106	374.3	587	52.08	238	0.3702	0.254
1,4-dioxane	373.15	91.2	0.02914	5.92198	4.51305	-3.53564	88.106	374.3	587	52.08	238	0.3702	0.254
1-methyl-pyrrolidone-2	298.15	27.8	0.00387	5.6976	3.32504	-5.5545	99.133	475.2	721.6	45.2	310	0.3198	0.234
1-methyl-pyrrolidone-2	298.15	54.7	0.00778	5.6976	4.00186	-4.8562	99.133	475.2	721.6	45.2	310	0.3198	0.234
1-methyl-pyrrolidone-2	298.15	83.4	0.01164	5.6976	4.42365	-4.45331	99.133	475.2	721.6	45.2	310	0.3198	0.234
1-methyl-pyrrolidone-2	323.15	21.7	0.00372	5.77812	3.07731	-5.59403	99.133	475.2	721.6	45.2	310	0.3198	0.234
1-methyl-pyrrolidone-2	323.15	43.4	0.00739	5.77812	3.77046	-4.90763	99.133	475.2	721.6	45.2	310	0.3198	0.234
1-methyl-pyrrolidone-2	323.15	87.2	0.01459	5.77812	4.4682	-4.22742	99.133	475.2	721.6	45.2	310	0.3198	0.234
1-methyl-pyrrolidone-2	373.15	14.1	0.00335	5.92198	2.64617	-5.69879	99.133	475.2	721.6	45.2	310	0.3198	0.234
1-methyl-pyrrolidone-2	373.15	27.9	0.00663	5.92198	3.32863	-5.01615	99.133	475.2	721.6	45.2	310	0.3198	0.234
1-methyl-pyrrolidone-2	373.15	69.6	0.01661	5.92198	4.24276	-4.09775	99.133	475.2	721.6	45.2	310	0.3198	0.234
1-methyl-pyrrolidone-2	373.15	97.4	0.02297	5.92198	4.57883	-3.77357	99.133	475.2	721.6	45.2	310	0.3198	0.234
acetone	298.15	14.73	0.00418	5.6976	2.68989	-5.47744	58.08	329.3	508.2	47.02	209	0.2779	0.233
acetone	298.15	27.5	0.00787	5.6976	3.31419	-4.8447	58.08	329.3	508.2	47.02	209	0.2779	0.233
acetone	298.15	32.3	0.0091	5.6976	3.47507	-4.69948	58.08	329.3	508.2	47.02	209	0.2779	0.233
acetone	298.15	47.3	0.01321	5.6976	3.85651	-4.32678	58.08	329.3	508.2	47.02	209	0.2779	0.233
acetone	298.15	52.8	0.01494	5.6976	3.96651	-4.20371	58.08	329.3	508.2	47.02	209	0.2779	0.233
acetone	298.15	54.1	0.0152	5.6976	3.99083	-4.18646	58.08	329.3	508.2	47.02	209	0.2779	0.233
acetone	298.15	73.4	0.02091	5.6976	4.29592	-3.86753	58.08	329.3	508.2	47.02	209	0.2779	0.233
acetone	298.15	88.1	0.02455	5.6976	4.47847	-3.70704	58.08	329.3	508.2	47.02	209	0.2779	0.233
acetone	298.15	94.8	0.02657	5.6976	4.55177	-3.62797	58.08	329.3	508.2	47.02	209	0.2779	0.233
acetone	323.15	17.62	0.00589	5.77812	2.86903	-5.1345	58.08	329.3	508.2	47.02	209	0.2779	0.233
acetone	323.15	40.5	0.01378	5.77812	3.7013	-4.28454	58.08	329.3	508.2	47.02	209	0.2779	0.233
acetone	323.15	42.4	0.01435	5.77812	3.74715	-4.24401	58.08	329.3	508.2	47.02	209	0.2779	0.233
acetone	323.15	67	0.02286	5.77812	4.20469	-3.77837	58.08	329.3	508.2	47.02	209	0.2779	0.233
acetone	323.15	67.1	0.02258	5.77812	4.20618	-3.79069	58.08	329.3	508.2	47.02	209	0.2779	0.233
acetone	323.15	99.6	0.03371	5.77812	4.60116	-3.38996	58.08	329.3	508.2	47.02	209	0.2779	0.233
acetone	373.15	31.4	0.0137	5.92198	3.44681	-4.29036	58.08	329.3	508.2	47.02	209	0.2779	0.233
acetone	373.15	43.6	0.02107	5.92198	3.77506	-3.85991	58.08	329.3	508.2	47.02	209	0.2779	0.233
acetone	373.15	69.7	0.03236	5.92198	4.2442	-3.43083	58.08	329.3	508.2	47.02	209	0.2779	0.233
acetone	373.15	84.4	0.03914	5.92198	4.43557	-3.24061	58.08	329.3	508.2	47.02	209	0.2779	0.233
n,n-dimethylformamide	298.15	32.8	0.00473	5.6976	3.49043	-5.35383	73.095	426.15	649.6	55.59	261.8	0.2792	0.269
n,n-dimethylformamide	298.15	45.6	0.00671	5.6976	3.81991	-5.00416	73.095	426.15	649.6	55.59	261.8	0.2792	0.269
n,n-dimethylformamide	298.15	65.3	0.00942	5.6976	4.17899	-4.66492	73.095	426.15	649.6	55.59	261.8	0.2792	0.269
n,n-dimethylformamide	298.15	72.3	0.01035	5.6976	4.28082	-4.57077	73.095	426.15	649.6	55.59	261.8	0.2792	0.269
n,n-dimethylformamide	298.15	96.8	0.01361	5.6976	4.57265	-4.29695	73.095	426.15	649.6	55.59	261.8	0.2792	0.269
n,n-dimethylformamide	298.15	97.7	0.01406	5.6976	4.5819	-4.26442	73.095	426.15	649.6	55.59	261.8	0.2792	0.269
n,n-dimethylformamide	323.15	27.5	0.0049	5.77812	3.31419	-5.31852	73.095	426.15	649.6	55.59	261.8	0.2792	0.269
n,n-dimethylformamide	323.15	32.3	0.006	5.77812	3.47507	-5.116	73.095	426.15	649.6	55.59	261.8	0.2792	0.269
n,n-dimethylformamide	323.15	42.8	0.00758	5.77812	3.75654	-4.88224	73.095	426.15	649.6	55.59	261.8	0.2792	0.269
n,n-dimethylformamide	323.15	66.3	0.01185	5.77812	4.19419	-4.43543	73.095	426.15	649.6	55.59	261.8	0.2792	0.269
n,n-dimethylformamide	323.15	69.9	0.01206	5.77812	4.24707	-4.41786	73.095	426.15	649.6	55.59	261.8	0.2792	0.269
n,n-dimethylformamide	323.15	72.9	0.01263	5.77812	4.28909	-4.37168	73.095	426.15	649.6	55.59	261.8	0.2792	0.269
n,n-dimethylformamide	323.15	82.5	0.01416	5.77812	4.4128	-4.25733	73.095	426.15	649.6	55.59	261.8	0.2792	0.269
n,n-dimethylformamide	323.15	100.6	0.0176	5.77812	4.61115	-4.03986	73.095	426.15	649.6	55.59	261.8	0.2792	0.269
n,n-dimethylformamide	373.15	24.3	0.0061	5.92198	3.19048	-5.09947	73.095	426.15	649.6	55.59	261.8	0.2792	0.269
n,n-dimethylformamide	373.15	30.3	0.00756	5.92198	3.41115	-4.88488	73.095	426.15	649.6	55.59	261.8	0.2792	0.269
n,n-dimethylformamide	373.15	32.4	0.00812	5.92198	3.47816	-4.81343	73.095	426.15	649.6	55.59	261.8	0.2792	0.269
n,n-dimethylformamide	373.15	48.1	0.01184	5.92198	3.87328	-4.43627	73.095	426.15	649.6	55.59	261.8	0.2792	0.269
n,n-dimethylformamide	373.15	64.4	0.01615	5.92198	4.16511	-4.12584	73.095	426.15	649.6	55.59	261.8	0.2792	0.269
n,n-dimethylformamide	373.15	65	0.01585	5.92198	4.17439	-4.14459	73.095	426.15	649.6	55.59	261.8	0.2792	0.269
n,n-dimethylformamide	373.15	97.3	0.02409	5.92198	4.5778	-3.72596	73.095	426.15	649.6	55.59	261.8	0.2792	0.269
n-decane	293.15	23.7	0.01582	5.68068	3.16548	-4.14648	142.285	447.2	617.7	21.1	561.35	0.2535	0.231
n-decane	293.15	23.8	0.01579	5.68068	3.16969	-4.14838	142.285	447.2	617.7	21.1	561.35	0.2535	0.231
n-decane	293.15	103.5	0.06661	5.68068	4.63957	-2.7089	142.285	447.2	617.7	21.1	561.35	0.2535	0.231
n-decane	323.15	28.2	0.02222	5.77812	3.33932	-3.80676	142.285	447.2	617.7	21.1	561.35	0.2535	0.231
n-decane	323.15	56.4	0.0436	5.77812	4.03247	-3.1327	142.285	447.2	617.7	21.1	561.35	0.2535	0.231
n-decane	323.15	94.2	0.07044	5.77812	4.54542	-2.65299	142.285	447.2	617.7	21.1	561.35	0.2535	0.231
n-decane	373.15	20.4	0.02039	5.92198	3.01553	-3.89271	142.285	447.2	617.7	21.1	561.35	0.2535	0.231
n-decane	373.15	46.9	0.04618	5.92198	3.84802	-3.07521	142.285	447.2	617.7	21.1	561.35	0.2535	0.231
n-decane	373.15	94	0.08845	5.92198	4.54329	-2.42532	142.285	447.2	617.7	21.1	561.35	0.2535	0.231
n-hexane	298.15	15.3	0.01076	5.6976	2.72785	-4.53192	86.177	341.86	507.6	30.25	371	0.2323	0.266
n-hexane	298.15	16.2	0.01135	5.6976	2.78501	-4.47854	86.177	341.86	507.6	30.25	371	0.2323	0.266
n-hexane	298.15	19.2	0.01338	5.6976	2.95491	-4.31399	86.177	341.86	507.6	30.25	371	0.2323	0.266
n-hexane	298.15	26.1	0.01832	5.6976	3.26194	-3.99976	86.177	341.86	507.6	30.25	371	0.2323	0.266
n-hexane	298.15	37.9	0.02641	5.6976	3.63495	-3.63401	86.177	341.86	507.6	30.25	371	0.2323	0.266
n-hexane	298.15	42.9	0.02907	5.6976	3.75887	-3.53805	86.177	341.86	507.6	30.25	371	0.2323	0.266
n-hexane	298.15	60	0.04113	5.6976	4.09434	-3.19102	86.177	341.86	507.6	30.25	371	0.2323	0.266
n-hexane	298.15	80.7	0.05467	5.6976	4.39074	-2.90644	86.177	341.86	507.6	30.25	371	0.2323	0.266
n-hexane	298.15	83.1	0.0562	5.6976	4.42004	-2.87884	86.177	341.86	507.6	30.25	371	0.2323	0.266
n-hexane	298.15	91.9	0.06117	5.6976	4.5207	-2.7941	86.177	341.86	507.6	30.25	371	0.2323	0.266
n-hexane	323.15	13.8	0.01075	5.77812	2.62467	-4.53285	86.177	341.86	507.6	30.25	371	0.2323	0.266
n-hexane	323.15	20	0.01532	5.77812	2.99573	-4.1786	86.177	341.86	507.6	30.25	371	0.2323	0.266
n-hexane	323.15	52.8	0.04182	5.77812	3.96651	-3.17438	86.177	341.86	507.6	30.25	371	0.2323	0.266
n-hexane	323.15	59.2	0.04555	5.77812	4.08092	-3.08894	86.177	341.86	507.6	30.25	371	0.2323	0.266
n-hexane	323.15	74.4	0.05711	5.77812	4.30946	-2.86278	86.177	341.86	507.6	30.25	371	0.2323	0.266
n-hexane	323.15	82.6	0.06315	5.77812	4.41401	-2.76224	86.177	341.86	507.6	30.25	371	0.2323	0.266
n-hexane	323.15	88.2	0.06757	5.77812	4.47961	-2.69459	86.177	341.86	507.6	30.25	371	0.2323	0.266
n-hexane	373.15	20.5	0.01909	5.92198	3.02042	-3.95859	86.177	341.86	507.6	30.25	371	0.2323	0.266
n-hexane	373.15	20.8	0.01913	5.92198	3.03495	-3.9565	86.177	341.86	507.6	30.25	371	0.2323	0.266
n-hexane	373.15	25.2	0.024	5.92198	3.22684	-3.7297	86.177	341.86	507.6	30.25	371	0.2323	0.266
n-hexane	373.15	40.3	0.03998	5.92198	3.69635	-3.21938	86.177	341.86	507.6	30.25	371	0.2323	0.266
n-hexane	373.15	66.2	0.06514	5.92198	4.19268	-2.73122	86.177	341.86	507.6	30.25	371	0.2323	0.266
n-hexane	373.15	81.8	0.08102	5.92198	4.40428	-2.51306	86.177	341.86	507.6	30.25	371	0.2323	0.266
n-hexane	373.15	98.1	0.09388	5.92198	4.58599	-2.36574	86.177	341.86	507.6	30.25	371	0.2323	0.266
n-octane	298.15	28.9	0.01961	5.6976	3.36384	-3.93172	114.231	398.77	568.7	24.9	486	0.235	0.256
n-octane	298.15	69.1	0.04472	5.6976	4.23555	-3.10733	114.231	398.77	568.7	24.9	486	0.235	0.256
n-octane	298.15	108.9	0.06806	5.6976	4.69043	-2.68737	114.231	398.77	568.7	24.9	486	0.235	0.256
n-octane	298.15	147.7	0.09073	5.6976	4.99518	-2.39987	114.231	398.77	568.7	24.9	486	0.235	0.256
n-octane	323.15	24	0.01861	5.77812	3.17805	-3.98406	114.231	398.77	568.7	24.9	486	0.235	0.256
n-octane	323.15	63.6	0.04841	5.77812	4.15261	-3.02805	114.231	398.77	568.7	24.9	486	0.235	0.256
n-octane	323.15	103.9	0.076	5.77812	4.64343	-2.57702	114.231	398.77	568.7	24.9	486	0.235	0.256
n-octane	323.15	143.7	0.1022	5.77812	4.96773	-2.28082	114.231	398.77	568.7	24.9	486	0.235	0.256
n-octane	373.15	30.5	0.0286	5.92198	3.41773	-3.55435	114.231	398.77	568.7	24.9	486	0.235	0.256
n-octane	373.15	70.1	0.06582	5.92198	4.24992	-2.72083	114.231	398.77	568.7	24.9	486	0.235	0.256
n-octane	373.15	115.1	0.10491	5.92198	4.7458	-2.25465	114.231	398.77	568.7	24.9	486	0.235	0.256
n-octane	373.15	152.7	0.13701	5.92198	5.02848	-1.9877	114.231	398.77	568.7	24.9	486	0.235	0.256
toluene	298.15	8.74	0.002709	5.6976	2.16791	-5.91118	92.141	383.75	591.75	41.08	316	0.2916	0.264
toluene	298.15	14	0.004362	5.6976	2.63906	-5.43482	92.141	383.75	591.75	41.08	316	0.2916	0.264
toluene	298.15	18.3	0.005708	5.6976	2.9069	-5.16589	92.141	383.75	591.75	41.08	316	0.2916	0.264
toluene	298.15	42.7	0.0132	5.6976	3.7542	-4.32754	92.141	383.75	591.75	41.08	316	0.2916	0.264
toluene	298.15	50.2	0.0155	5.6976	3.91602	-4.16692	92.141	383.75	591.75	41.08	316	0.2916	0.264
toluene	298.15	55.3	0.01689	5.6976	4.01277	-4.08103	92.141	383.75	591.75	41.08	316	0.2916	0.264
toluene	298.15	70.1	0.02138	5.6976	4.24992	-3.8453	92.141	383.75	591.75	41.08	316	0.2916	0.264
toluene	298.15	76	0.02322	5.6976	4.33073	-3.76274	92.141	383.75	591.75	41.08	316	0.2916	0.264
toluene	298.15	96.3	0.02993	5.6976	4.56747	-3.50889	92.141	383.75	591.75	41.08	316	0.2916	0.264
toluene	298.15	101.2	0.0303	5.6976	4.6171	-3.49661	92.141	383.75	591.75	41.08	316	0.2916	0.264
toluene	323.15	10.2	0.003724	5.77812	2.32239	-5.59296	92.141	383.75	591.75	41.08	316	0.2916	0.264
toluene	323.15	19.2	0.007242	5.77812	2.95491	-4.92786	92.141	383.75	591.75	41.08	316	0.2916	0.264
toluene	323.15	22.3	0.008248	5.77812	3.10459	-4.79778	92.141	383.75	591.75	41.08	316	0.2916	0.264
toluene	323.15	39.4	0.0144	5.77812	3.67377	-4.24053	92.141	383.75	591.75	41.08	316	0.2916	0.264
toluene	323.15	48.5	0.0182	5.77812	3.88156	-4.00633	92.141	383.75	591.75	41.08	316	0.2916	0.264
toluene	323.15	64	0.02319	5.77812	4.15888	-3.76403	92.141	383.75	591.75	41.08	316	0.2916	0.264
toluene	323.15	91.5	0.03318	5.77812	4.51634	-3.40581	92.141	383.75	591.75	41.08	316	0.2916	0.264
toluene	323.15	98.8	0.03601	5.77812	4.5931	-3.32396	92.141	383.75	591.75	41.08	316	0.2916	0.264
toluene	373.15	9.81	0.004544	5.92198	2.2834	-5.39395	92.141	383.75	591.75	41.08	316	0.2916	0.264
toluene	373.15	21.9	0.01057	5.92198	3.08649	-4.54974	92.141	383.75	591.75	41.08	316	0.2916	0.264
toluene	373.15	23.6	0.01138	5.92198	3.16125	-4.4759	92.141	383.75	591.75	41.08	316	0.2916	0.264
toluene	373.15	57	0.02748	5.92198	4.04305	-3.5943	92.141	383.75	591.75	41.08	316	0.2916	0.264
toluene	373.15	91.1	0.04384	5.92198	4.51196	-3.12721	92.141	383.75	591.75	41.08	316	0.2916	0.264
toluene	373.15	94.7	0.04489	5.92198	4.55071	-3.10354	92.141	383.75	591.75	41.08	316	0.2916	0.264
toluene	373.15	97.9	0.0471	5.92198	4.58395	-3.05548	92.141	383.75	591.75	41.08	316	0.2916	0.264
1,4-diethylbenzene	308.15	67.13	0.02808	5.73059	4.20658	-3.5727	134.221	456.94	657.9	28.03	504.89	0.2658	0.259
1,4-diethylbenzene	308.15	124.92	0.05078	5.73059	4.82765	-2.98025	134.221	456.94	657.9	28.03	504.89	0.2658	0.259
1,4-diethylbenzene	313.15	65.03	0.02808	5.74668	4.17485	-3.5727	134.221	456.94	657.9	28.03	504.89	0.2658	0.259
1,4-diethylbenzene	313.15	120.97	0.05078	5.74668	4.79551	-2.98025	134.221	456.94	657.9	28.03	504.89	0.2658	0.259
1,4-diethylbenzene	323.15	68.08	0.02808	5.77812	4.22065	-3.5727	134.221	456.94	657.9	28.03	504.89	0.2658	0.259
1,4-diethylbenzene	323.15	113.65	0.05078	5.77812	4.73314	-2.98025	134.221	456.94	657.9	28.03	504.89	0.2658	0.259
1,4-diethylbenzene	333.15	57.6	0.02808	5.80859	4.05361	-3.5727	134.221	456.94	657.9	28.03	504.89	0.2658	0.259
1,4-diethylbenzene	333.15	106.92	0.05078	5.80859	4.6721	-2.98025	134.221	456.94	657.9	28.03	504.89	0.2658	0.259
1,4-diethylbenzene	343.15	54.5	0.02808	5.83817	3.99824	-3.5727	134.221	456.94	657.9	28.03	504.89	0.2658	0.259
1,4-diethylbenzene	343.15	100.98	0.05078	5.83817	4.61491	-2.98025	134.221	456.94	657.9	28.03	504.89	0.2658	0.259
1,4-diethylbenzene	353.15	51.66	0.02808	5.86689	3.94471	-3.5727	134.221	456.94	657.9	28.03	504.89	0.2658	0.259
1,4-diethylbenzene	353.15	95.59	0.05078	5.86689	4.56011	-2.98025	134.221	456.94	657.9	28.03	504.89	0.2658	0.259
1,4-diethylbenzene	353.15	147.75	0.07567	5.86689	4.99554	-2.58137	134.221	456.94	657.9	28.03	504.89	0.2658	0.259
1,4-diethylbenzene	363.15	48.98	0.02808	5.89482	3.8914	-3.5727	134.221	456.94	657.9	28.03	504.89	0.2658	0.259
1,4-diethylbenzene	363.15	90.62	0.05078	5.89482	4.50664	-2.98025	134.221	456.94	657.9	28.03	504.89	0.2658	0.259
1,4-diethylbenzene	363.15	140	0.07567	5.89482	4.94166	-2.58137	134.221	456.94	657.9	28.03	504.89	0.2658	0.259
1,4-diethylbenzene	373.15	46.61	0.02808	5.92198	3.84192	-3.5727	134.221	456.94	657.9	28.03	504.89	0.2658	0.259
1,4-diethylbenzene	373.15	86.02	0.05078	5.92198	4.45463	-2.98025	134.221	456.94	657.9	28.03	504.89	0.2658	0.259
1,4-diethylbenzene	373.15	132.92	0.07567	5.92198	4.88971	-2.58137	134.221	456.94	657.9	28.03	504.89	0.2658	0.259
1,4-diethylbenzene	383.15	44.35	0.02808	5.94843	3.79203	-3.5727	134.221	456.94	657.9	28.03	504.89	0.2658	0.259
1,4-diethylbenzene	383.15	81.83	0.05078	5.94843	4.40459	-2.98025	134.221	456.94	657.9	28.03	504.89	0.2658	0.259
1,4-diethylbenzene	383.15	126.23	0.07567	5.94843	4.83814	-2.58137	134.221	456.94	657.9	28.03	504.89	0.2658	0.259
1,4-diethylbenzene	393.15	42.24	0.02808	5.97419	3.74329	-3.5727	134.221	456.94	657.9	28.03	504.89	0.2658	0.259
1,4-diethylbenzene	393.15	77.9	0.05078	5.97419	4.35546	-2.98025	134.221	456.94	657.9	28.03	504.89	0.2658	0.259
1,4-diethylbenzene	393.15	120.08	0.07567	5.97419	4.78814	-2.58137	134.221	456.94	657.9	28.03	504.89	0.2658	0.259
1,4-diethylbenzene	403.15	40.31	0.02808	5.99931	3.6965	-3.5727	134.221	456.94	657.9	28.03	504.89	0.2658	0.259
1,4-diethylbenzene	403.15	74.12	0.05078	5.99931	4.30574	-2.98025	134.221	456.94	657.9	28.03	504.89	0.2658	0.259
1,4-diethylbenzene	403.15	114.09	0.07567	5.99931	4.73701	-2.58137	134.221	456.94	657.9	28.03	504.89	0.2658	0.259
1,4-diethylbenzene	413.15	38.59	0.02808	6.02381	3.65298	-3.5727	134.221	456.94	657.9	28.03	504.89	0.2658	0.259
1,4-diethylbenzene	413.15	42.04	0.03046	6.02381	3.73871	-3.49134	134.221	456.94	657.9	28.03	504.89	0.2658	0.259
1,4-diethylbenzene	413.15	70.97	0.05078	6.02381	4.26221	-2.98025	134.221	456.94	657.9	28.03	504.89	0.2658	0.259
1,4-diethylbenzene	413.15	109.02	0.07567	6.02381	4.69151	-2.58137	134.221	456.94	657.9	28.03	504.89	0.2658	0.259
1,4-diethylbenzene	413.15	148.75	0.1	6.02381	5.00223	-2.30259	134.221	456.94	657.9	28.03	504.89	0.2658	0.259
1,4-diethylbenzene	423.15	37	0.02808	6.04773	3.61083	-3.5727	134.221	456.94	657.9	28.03	504.89	0.2658	0.259
1,4-diethylbenzene	423.15	67.86	0.05078	6.04773	4.21751	-2.98025	134.221	456.94	657.9	28.03	504.89	0.2658	0.259
1,4-diethylbenzene	423.15	104.06	0.07567	6.04773	4.64498	-2.58137	134.221	456.94	657.9	28.03	504.89	0.2658	0.259
1,4-diethylbenzene	423.15	203.93	0.1	6.04773	5.31778	-2.30259	134.221	456.94	657.9	28.03	504.89	0.2658	0.259
1,4-diethylbenzene	433.15	35.45	0.02808	6.07108	3.56799	-3.5727	134.221	456.94	657.9	28.03	504.89	0.2658	0.259
1,4-diethylbenzene	433.15	38.6	0.03046	6.07108	3.65333	-3.49134	134.221	456.94	657.9	28.03	504.89	0.2658	0.259
1,4-diethylbenzene	433.15	65.07	0.05078	6.07108	4.17549	-2.98025	134.221	456.94	657.9	28.03	504.89	0.2658	0.259
1,4-diethylbenzene	433.15	99.46	0.07567	6.07108	4.59971	-2.58137	134.221	456.94	657.9	28.03	504.89	0.2658	0.259
1,4-diethylbenzene	433.15	135.45	0.1	6.07108	4.90862	-2.30259	134.221	456.94	657.9	28.03	504.89	0.2658	0.259
1,4-diethylbenzene	443.15	34.07	0.02808	6.09391	3.52852	-3.5727	134.221	456.94	657.9	28.03	504.89	0.2658	0.259
1,4-diethylbenzene	443.15	62.18	0.05078	6.09391	4.13008	-2.98025	134.221	456.94	657.9	28.03	504.89	0.2658	0.259
1,4-diethylbenzene	443.15	95.17	0.07567	6.09391	4.5557	-2.58137	134.221	456.94	657.9	28.03	504.89	0.2658	0.259
1,4-diethylbenzene	443.15	129.46	0.1	6.09391	4.86338	-2.30259	134.221	456.94	657.9	28.03	504.89	0.2658	0.259
1,4-diethylbenzene	453.15	32.83	0.02808	6.11622	3.4912	-3.5727	134.221	456.94	657.9	28.03	504.89	0.2658	0.259
1,4-diethylbenzene	453.15	35.67	0.03046	6.11622	3.5742	-3.49134	134.221	456.94	657.9	28.03	504.89	0.2658	0.259
1,4-diethylbenzene	453.15	59.67	0.05078	6.11622	4.08888	-2.98025	134.221	456.94	657.9	28.03	504.89	0.2658	0.259
1,4-diethylbenzene	453.15	91.1	0.07567	6.11622	4.51195	-2.58137	134.221	456.94	657.9	28.03	504.89	0.2658	0.259
1,4-diethylbenzene	453.15	123.77	0.1	6.11622	4.81845	-2.30259	134.221	456.94	657.9	28.03	504.89	0.2658	0.259
1,4-diethylbenzene	463.15	31.66	0.02808	6.13805	3.45506	-3.5727	134.221	456.94	657.9	28.03	504.89	0.2658	0.259
1,4-diethylbenzene	463.15	57.29	0.05078	6.13805	4.04808	-2.98025	134.221	456.94	657.9	28.03	504.89	0.2658	0.259
1,4-diethylbenzene	463.15	87.33	0.07567	6.13805	4.46975	-2.58137	134.221	456.94	657.9	28.03	504.89	0.2658	0.259
1,4-diethylbenzene	463.15	118.46	0.1	6.13805	4.77461	-2.30259	134.221	456.94	657.9	28.03	504.89	0.2658	0.259
1,4-diethylbenzene	473.15	30.62	0.02808	6.15941	3.42163	-3.5727	134.221	456.94	657.9	28.03	504.89	0.2658	0.259
1,4-diethylbenzene	473.15	33.18	0.03046	6.15941	3.50207	-3.49134	134.221	456.94	657.9	28.03	504.89	0.2658	0.259
1,4-diethylbenzene	473.15	55.08	0.05078	6.15941	4.00881	-2.98025	134.221	456.94	657.9	28.03	504.89	0.2658	0.259
1,4-diethylbenzene	473.15	84	0.07567	6.15941	4.43087	-2.58137	134.221	456.94	657.9	28.03	504.89	0.2658	0.259
1,4-diethylbenzene	473.15	113.51	0.1	6.15941	4.73186	-2.30259	134.221	456.94	657.9	28.03	504.89	0.2658	0.259
1,4-diethylbenzene	473.15	147.38	0.12688	6.15941	4.99301	-2.06451	134.221	456.94	657.9	28.03	504.89	0.2658	0.259
1,4-diethylbenzene	483.15	29.74	0.02808	6.18033	3.39261	-3.5727	134.221	456.94	657.9	28.03	504.89	0.2658	0.259
1,4-diethylbenzene	483.15	53.27	0.05078	6.18033	3.97547	-2.98025	134.221	456.94	657.9	28.03	504.89	0.2658	0.259
1,4-diethylbenzene	483.15	80.53	0.07567	6.18033	4.38862	-2.58137	134.221	456.94	657.9	28.03	504.89	0.2658	0.259
1,4-diethylbenzene	483.15	108.8	0.1	6.18033	4.68955	-2.30259	134.221	456.94	657.9	28.03	504.89	0.2658	0.259
1,4-diethylbenzene	483.15	141.04	0.12688	6.18033	4.94902	-2.06451	134.221	456.94	657.9	28.03	504.89	0.2658	0.259
1,4-diethylbenzene	493.15	28.91	0.02808	6.20081	3.36416	-3.5727	134.221	456.94	657.9	28.03	504.89	0.2658	0.259
1,4-diethylbenzene	493.15	51.41	0.05078	6.20081	3.9399	-2.98025	134.221	456.94	657.9	28.03	504.89	0.2658	0.259
1,4-diethylbenzene	493.15	77.43	0.07567	6.20081	4.34942	-2.58137	134.221	456.94	657.9	28.03	504.89	0.2658	0.259
1,4-diethylbenzene	493.15	104.46	0.1	6.20081	4.64881	-2.30259	134.221	456.94	657.9	28.03	504.89	0.2658	0.259
1,4-diethylbenzene	493.15	135.04	0.12688	6.20081	4.90556	-2.06451	134.221	456.94	657.9	28.03	504.89	0.2658	0.259
1,4-diethylbenzene	503.15	28.21	0.02808	6.22089	3.33978	-3.5727	134.221	456.94	657.9	28.03	504.89	0.2658	0.259
1,4-diethylbenzene	503.15	49.7	0.05078	6.22089	3.90608	-2.98025	134.221	456.94	657.9	28.03	504.89	0.2658	0.259
1,4-diethylbenzene	503.15	74.48	0.07567	6.22089	4.31057	-2.58137	134.221	456.94	657.9	28.03	504.89	0.2658	0.259
1,4-diethylbenzene	503.15	100.22	0.1	6.22089	4.60737	-2.30259	134.221	456.94	657.9	28.03	504.89	0.2658	0.259
1,4-diethylbenzene	503.15	129.34	0.12688	6.22089	4.86242	-2.06451	134.221	456.94	657.9	28.03	504.89	0.2658	0.259
1,4-diethylbenzene	513.15	27.65	0.02808	6.24057	3.31954	-3.5727	134.221	456.94	657.9	28.03	504.89	0.2658	0.259
1,4-diethylbenzene	513.15	48.11	0.05078	6.24057	3.87351	-2.98025	134.221	456.94	657.9	28.03	504.89	0.2658	0.259
1,4-diethylbenzene	513.15	71.73	0.07567	6.24057	4.27294	-2.58137	134.221	456.94	657.9	28.03	504.89	0.2658	0.259
1,4-diethylbenzene	513.15	96.28	0.1	6.24057	4.56723	-2.30259	134.221	456.94	657.9	28.03	504.89	0.2658	0.259
1,4-diethylbenzene	513.15	123.99	0.12688	6.24057	4.82023	-2.06451	134.221	456.94	657.9	28.03	504.89	0.2658	0.259
1,4-diethylbenzene	523.15	27.21	0.02808	6.25987	3.30345	-3.5727	134.221	456.94	657.9	28.03	504.89	0.2658	0.259
1,4-diethylbenzene	523.15	46.71	0.05078	6.25987	3.84399	-2.98025	134.221	456.94	657.9	28.03	504.89	0.2658	0.259
1,4-diethylbenzene	523.15	69.2	0.07567	6.25987	4.23702	-2.58137	134.221	456.94	657.9	28.03	504.89	0.2658	0.259
1,4-diethylbenzene	523.15	92.54	0.1	6.25987	4.52764	-2.30259	134.221	456.94	657.9	28.03	504.89	0.2658	0.259
1,4-diethylbenzene	523.15	118.83	0.12688	6.25987	4.77769	-2.06451	134.221	456.94	657.9	28.03	504.89	0.2658	0.259
1,4-diethylbenzene	523.15	148.39	0.15494	6.25987	4.99982	-1.86472	134.221	456.94	657.9	28.03	504.89	0.2658	0.259
1,4-diethylbenzene	533.15	26.9	0.02808	6.2788	3.29223	-3.5727	134.221	456.94	657.9	28.03	504.89	0.2658	0.259
1,4-diethylbenzene	533.15	45.45	0.05078	6.2788	3.8166	-2.98025	134.221	456.94	657.9	28.03	504.89	0.2658	0.259
1,4-diethylbenzene	533.15	66.86	0.07567	6.2788	4.20267	-2.58137	134.221	456.94	657.9	28.03	504.89	0.2658	0.259
1,4-diethylbenzene	533.15	88.95	0.1	6.2788	4.48813	-2.30259	134.221	456.94	657.9	28.03	504.89	0.2658	0.259
1,4-diethylbenzene	533.15	114.03	0.12688	6.2788	4.73647	-2.06451	134.221	456.94	657.9	28.03	504.89	0.2658	0.259
1,4-diethylbenzene	533.15	142.02	0.15494	6.2788	4.95599	-1.86472	134.221	456.94	657.9	28.03	504.89	0.2658	0.259
1,4-diethylbenzene	543.15	26.69	0.02808	6.29739	3.28426	-3.5727	134.221	456.94	657.9	28.03	504.89	0.2658	0.259
1,4-diethylbenzene	543.15	44.32	0.05078	6.29739	3.79141	-2.98025	134.221	456.94	657.9	28.03	504.89	0.2658	0.259
1,4-diethylbenzene	543.15	64.63	0.07567	6.29739	4.16869	-2.58137	134.221	456.94	657.9	28.03	504.89	0.2658	0.259
1,4-diethylbenzene	543.15	85.67	0.1	6.29739	4.45046	-2.30259	134.221	456.94	657.9	28.03	504.89	0.2658	0.259
1,4-diethylbenzene	543.15	109.36	0.12688	6.29739	4.69461	-2.06451	134.221	456.94	657.9	28.03	504.89	0.2658	0.259
1,4-diethylbenzene	543.15	135.97	0.15494	6.29739	4.91243	-1.86472	134.221	456.94	657.9	28.03	504.89	0.2658	0.259
1,4-diethylbenzene	553.15	26.65	0.02808	6.31563	3.28297	-3.5727	134.221	456.94	657.9	28.03	504.89	0.2658	0.259
1,4-diethylbenzene	553.15	43.38	0.05078	6.31563	3.77002	-2.98025	134.221	456.94	657.9	28.03	504.89	0.2658	0.259
1,4-diethylbenzene	553.15	62.66	0.07567	6.31563	4.1377	-2.58137	134.221	456.94	657.9	28.03	504.89	0.2658	0.259
1,4-diethylbenzene	553.15	82.6	0.1	6.31563	4.41407	-2.30259	134.221	456.94	657.9	28.03	504.89	0.2658	0.259
1,4-diethylbenzene	553.15	104.91	0.12688	6.31563	4.65309	-2.06451	134.221	456.94	657.9	28.03	504.89	0.2658	0.259
1,4-diethylbenzene	553.15	129.96	0.15494	6.31563	4.86726	-1.86472	134.221	456.94	657.9	28.03	504.89	0.2658	0.259
1,4-diethylbenzene	563.15	26.79	0.02808	6.33355	3.28787	-3.5727	134.221	456.94	657.9	28.03	504.89	0.2658	0.259
1,4-diethylbenzene	563.15	42.57	0.05078	6.33355	3.75125	-2.98025	134.221	456.94	657.9	28.03	504.89	0.2658	0.259
1,4-diethylbenzene	563.15	60.82	0.07567	6.33355	4.10788	-2.58137	134.221	456.94	657.9	28.03	504.89	0.2658	0.259
1,4-diethylbenzene	563.15	79.55	0.1	6.33355	4.37639	-2.30259	134.221	456.94	657.9	28.03	504.89	0.2658	0.259
1,4-diethylbenzene	563.15	100.74	0.12688	6.33355	4.61252	-2.06451	134.221	456.94	657.9	28.03	504.89	0.2658	0.259
1,4-diethylbenzene	563.15	124.34	0.15494	6.33355	4.823	-1.86472	134.221	456.94	657.9	28.03	504.89	0.2658	0.259
1,4-diethylbenzene	573.15	27.03	0.02808	6.35115	3.29684	-3.5727	134.221	456.94	657.9	28.03	504.89	0.2658	0.259
1,4-diethylbenzene	573.15	41.89	0.05078	6.35115	3.73509	-2.98025	134.221	456.94	657.9	28.03	504.89	0.2658	0.259
1,4-diethylbenzene	573.15	59.11	0.07567	6.35115	4.07948	-2.58137	134.221	456.94	657.9	28.03	504.89	0.2658	0.259
1,4-diethylbenzene	573.15	76.81	0.1	6.35115	4.34129	-2.30259	134.221	456.94	657.9	28.03	504.89	0.2658	0.259
1,4-diethylbenzene	573.15	96.68	0.12688	6.35115	4.57144	-2.06451	134.221	456.94	657.9	28.03	504.89	0.2658	0.259
1,4-diethylbenzene	573.15	118.86	0.15494	6.35115	4.77792	-1.86472	134.221	456.94	657.9	28.03	504.89	0.2658	0.259
2,3-dimethylbutane	308.15	36.44	0.02679	5.73059	3.59562	-3.61973	86.177	331.13	500	31.5	361	0.2387	0.274
2,3-dimethylbutane	308.15	67.86	0.04901	5.73059	4.21751	-3.01573	86.177	331.13	500	31.5	361	0.2387	0.274
2,3-dimethylbutane	308.15	110.32	0.07759	5.73059	4.7034	-2.55632	86.177	331.13	500	31.5	361	0.2387	0.274
2,3-dimethylbutane	308.15	153.54	0.10488	5.73059	5.03399	-2.25494	86.177	331.13	500	31.5	361	0.2387	0.274
2,3-dimethylbutane	313.15	35.49	0.02679	5.74668	3.56935	-3.61973	86.177	331.13	500	31.5	361	0.2387	0.274
2,3-dimethylbutane	313.15	66	0.04901	5.74668	4.18959	-3.01573	86.177	331.13	500	31.5	361	0.2387	0.274
2,3-dimethylbutane	313.15	107.07	0.07759	5.74668	4.67352	-2.55632	86.177	331.13	500	31.5	361	0.2387	0.274
2,3-dimethylbutane	313.15	149.06	0.10488	5.74668	5.00432	-2.25494	86.177	331.13	500	31.5	361	0.2387	0.274
2,3-dimethylbutane	323.15	33.78	0.02679	5.77812	3.51978	-3.61973	86.177	331.13	500	31.5	361	0.2387	0.274
2,3-dimethylbutane	323.15	62.51	0.04901	5.77812	4.13528	-3.01573	86.177	331.13	500	31.5	361	0.2387	0.274
2,3-dimethylbutane	323.15	101.2	0.07759	5.77812	4.6171	-2.55632	86.177	331.13	500	31.5	361	0.2387	0.274
2,3-dimethylbutane	323.15	140.5	0.10488	5.77812	4.9452	-2.25494	86.177	331.13	500	31.5	361	0.2387	0.274
2,3-dimethylbutane	333.15	32.22	0.02679	5.80859	3.47255	-3.61973	86.177	331.13	500	31.5	361	0.2387	0.274
2,3-dimethylbutane	333.15	59.36	0.04901	5.80859	4.08367	-3.01573	86.177	331.13	500	31.5	361	0.2387	0.274
2,3-dimethylbutane	333.15	95.83	0.07759	5.80859	4.56256	-2.55632	86.177	331.13	500	31.5	361	0.2387	0.274
2,3-dimethylbutane	333.15	132.74	0.10488	5.80859	4.88841	-2.25494	86.177	331.13	500	31.5	361	0.2387	0.274
2,3-dimethylbutane	333.15	164.49	0.12728	5.80859	5.10287	-2.06137	86.177	331.13	500	31.5	361	0.2387	0.274
2,3-dimethylbutane	343.15	30.94	0.02679	5.83817	3.43193	-3.61973	86.177	331.13	500	31.5	361	0.2387	0.274
2,3-dimethylbutane	343.15	56.52	0.04901	5.83817	4.03464	-3.01573	86.177	331.13	500	31.5	361	0.2387	0.274
2,3-dimethylbutane	343.15	90.59	0.07759	5.83817	4.50633	-2.55632	86.177	331.13	500	31.5	361	0.2387	0.274
2,3-dimethylbutane	343.15	125.65	0.10488	5.83817	4.83354	-2.25494	86.177	331.13	500	31.5	361	0.2387	0.274
2,3-dimethylbutane	343.15	155.41	0.12728	5.83817	5.04608	-2.06137	86.177	331.13	500	31.5	361	0.2387	0.274
2,3-dimethylbutane	353.15	29.77	0.02679	5.86689	3.39354	-3.61973	86.177	331.13	500	31.5	361	0.2387	0.274
2,3-dimethylbutane	353.15	53.98	0.04901	5.86689	3.98858	-3.01573	86.177	331.13	500	31.5	361	0.2387	0.274
2,3-dimethylbutane	353.15	86.36	0.07759	5.86689	4.45847	-2.55632	86.177	331.13	500	31.5	361	0.2387	0.274
2,3-dimethylbutane	353.15	119.08	0.10488	5.86689	4.77983	-2.25494	86.177	331.13	500	31.5	361	0.2387	0.274
2,3-dimethylbutane	353.15	147.15	0.12728	5.86689	4.99142	-2.06137	86.177	331.13	500	31.5	361	0.2387	0.274
2,3-dimethylbutane	363.15	28.85	0.02679	5.89482	3.36225	-3.61973	86.177	331.13	500	31.5	361	0.2387	0.274
2,3-dimethylbutane	363.15	51.7	0.04901	5.89482	3.94538	-3.01573	86.177	331.13	500	31.5	361	0.2387	0.274
2,3-dimethylbutane	363.15	82.2	0.07759	5.89482	4.40922	-2.55632	86.177	331.13	500	31.5	361	0.2387	0.274
2,3-dimethylbutane	363.15	113.02	0.10488	5.89482	4.7276	-2.25494	86.177	331.13	500	31.5	361	0.2387	0.274
2,3-dimethylbutane	363.15	139.37	0.12728	5.89482	4.93712	-2.06137	86.177	331.13	500	31.5	361	0.2387	0.274
2,3-dimethylbutane	373.15	27.79	0.02679	5.92198	3.32451	-3.61973	86.177	331.13	500	31.5	361	0.2387	0.274
2,3-dimethylbutane	373.15	49.69	0.04901	5.92198	3.9058	-3.01573	86.177	331.13	500	31.5	361	0.2387	0.274
2,3-dimethylbutane	373.15	78.47	0.07759	5.92198	4.36278	-2.55632	86.177	331.13	500	31.5	361	0.2387	0.274
2,3-dimethylbutane	373.15	107.45	0.10488	5.92198	4.67699	-2.25494	86.177	331.13	500	31.5	361	0.2387	0.274
2,3-dimethylbutane	373.15	132.24	0.12728	5.92198	4.88461	-2.06137	86.177	331.13	500	31.5	361	0.2387	0.274
2,3-dimethylbutane	383.15	27.59	0.02679	5.94843	3.31754	-3.61973	86.177	331.13	500	31.5	361	0.2387	0.274
2,3-dimethylbutane	383.15	47.95	0.04901	5.94843	3.87006	-3.01573	86.177	331.13	500	31.5	361	0.2387	0.274
2,3-dimethylbutane	383.15	75.05	0.07759	5.94843	4.31813	-2.55632	86.177	331.13	500	31.5	361	0.2387	0.274
2,3-dimethylbutane	383.15	102.32	0.10488	5.94843	4.62807	-2.25494	86.177	331.13	500	31.5	361	0.2387	0.274
2,3-dimethylbutane	383.15	125.6	0.12728	5.94843	4.8331	-2.06137	86.177	331.13	500	31.5	361	0.2387	0.274
2,3-dimethylbutane	393.15	27.27	0.02679	5.97419	3.30573	-3.61973	86.177	331.13	500	31.5	361	0.2387	0.274
2,3-dimethylbutane	393.15	46.44	0.04901	5.97419	3.83821	-3.01573	86.177	331.13	500	31.5	361	0.2387	0.274
2,3-dimethylbutane	393.15	72.32	0.07759	5.97419	4.28107	-2.55632	86.177	331.13	500	31.5	361	0.2387	0.274
2,3-dimethylbutane	393.15	97.59	0.10488	5.97419	4.58081	-2.25494	86.177	331.13	500	31.5	361	0.2387	0.274
2,3-dimethylbutane	393.15	119.46	0.12728	5.97419	4.78301	-2.06137	86.177	331.13	500	31.5	361	0.2387	0.274
2,3-dimethylbutane	403.15	27.16	0.02679	5.99931	3.30193	-3.61973	86.177	331.13	500	31.5	361	0.2387	0.274
2,3-dimethylbutane	403.15	45.26	0.04901	5.99931	3.8125	-3.01573	86.177	331.13	500	31.5	361	0.2387	0.274
2,3-dimethylbutane	403.15	69.28	0.07759	5.99931	4.23812	-2.55632	86.177	331.13	500	31.5	361	0.2387	0.274
2,3-dimethylbutane	403.15	93.36	0.10488	5.99931	4.53647	-2.25494	86.177	331.13	500	31.5	361	0.2387	0.274
2,3-dimethylbutane	403.15	113.94	0.12728	5.99931	4.73568	-2.06137	86.177	331.13	500	31.5	361	0.2387	0.274
2,3-dimethylbutane	413.15	27.29	0.02679	6.02381	3.30648	-3.61973	86.177	331.13	500	31.5	361	0.2387	0.274
2,3-dimethylbutane	413.15	44.22	0.04901	6.02381	3.78907	-3.01573	86.177	331.13	500	31.5	361	0.2387	0.274
2,3-dimethylbutane	413.15	66.67	0.07759	6.02381	4.19977	-2.55632	86.177	331.13	500	31.5	361	0.2387	0.274
2,3-dimethylbutane	413.15	89.16	0.10488	6.02381	4.49045	-2.25494	86.177	331.13	500	31.5	361	0.2387	0.274
2,3-dimethylbutane	413.15	108.31	0.12728	6.02381	4.68504	-2.06137	86.177	331.13	500	31.5	361	0.2387	0.274
2,3-dimethylbutane	423.15	27.65	0.02679	6.04773	3.31954	-3.61973	86.177	331.13	500	31.5	361	0.2387	0.274
2,3-dimethylbutane	423.15	43.48	0.04901	6.04773	3.77225	-3.01573	86.177	331.13	500	31.5	361	0.2387	0.274
2,3-dimethylbutane	423.15	64.45	0.07759	6.04773	4.16591	-2.55632	86.177	331.13	500	31.5	361	0.2387	0.274
2,3-dimethylbutane	423.15	85.45	0.10488	6.04773	4.44788	-2.25494	86.177	331.13	500	31.5	361	0.2387	0.274
2,3-dimethylbutane	423.15	103.23	0.12728	6.04773	4.63693	-2.06137	86.177	331.13	500	31.5	361	0.2387	0.274
2,3-dimethylbutane	433.15	28.24	0.02679	6.07108	3.34076	-3.61973	86.177	331.13	500	31.5	361	0.2387	0.274
2,3-dimethylbutane	433.15	43	0.04901	6.07108	3.76108	-3.01573	86.177	331.13	500	31.5	361	0.2387	0.274
2,3-dimethylbutane	433.15	62.51	0.07759	6.07108	4.13528	-2.55632	86.177	331.13	500	31.5	361	0.2387	0.274
2,3-dimethylbutane	433.15	81.96	0.10488	6.07108	4.40619	-2.25494	86.177	331.13	500	31.5	361	0.2387	0.274
2,3-dimethylbutane	433.15	101.9	0.12728	6.07108	4.62402	-2.06137	86.177	331.13	500	31.5	361	0.2387	0.274
2,3-dimethylbutane	443.15	29.1	0.02679	6.09391	3.37082	-3.61973	86.177	331.13	500	31.5	361	0.2387	0.274
2,3-dimethylbutane	443.15	42.77	0.04901	6.09391	3.75578	-3.01573	86.177	331.13	500	31.5	361	0.2387	0.274
2,3-dimethylbutane	443.15	60.79	0.07759	6.09391	4.10743	-2.55632	86.177	331.13	500	31.5	361	0.2387	0.274
2,3-dimethylbutane	443.15	78.74	0.10488	6.09391	4.36611	-2.25494	86.177	331.13	500	31.5	361	0.2387	0.274
2,3-dimethylbutane	443.15	93.91	0.12728	6.09391	4.54236	-2.06137	86.177	331.13	500	31.5	361	0.2387	0.274
2,3-dimethylbutane	453.15	30.21	0.02679	6.11622	3.40802	-3.61973	86.177	331.13	500	31.5	361	0.2387	0.274
2,3-dimethylbutane	453.15	42.77	0.04901	6.11622	3.75594	-3.01573	86.177	331.13	500	31.5	361	0.2387	0.274
2,3-dimethylbutane	453.15	59.28	0.07759	6.11622	4.08228	-2.55632	86.177	331.13	500	31.5	361	0.2387	0.274
2,3-dimethylbutane	453.15	75.7	0.10488	6.11622	4.32682	-2.25494	86.177	331.13	500	31.5	361	0.2387	0.274
2,3-dimethylbutane	453.15	89.51	0.12728	6.11622	4.49439	-2.06137	86.177	331.13	500	31.5	361	0.2387	0.274
2,3-dimethylbutane	463.15	31.58	0.02679	6.13805	3.45244	-3.61973	86.177	331.13	500	31.5	361	0.2387	0.274
2,3-dimethylbutane	463.15	43	0.04901	6.13805	3.76125	-3.01573	86.177	331.13	500	31.5	361	0.2387	0.274
2,3-dimethylbutane	463.15	57.94	0.07759	6.13805	4.05945	-2.55632	86.177	331.13	500	31.5	361	0.2387	0.274
2,3-dimethylbutane	463.15	72.72	0.10488	6.13805	4.28668	-2.25494	86.177	331.13	500	31.5	361	0.2387	0.274
2,3-dimethylbutane	463.15	85.14	0.12728	6.13805	4.44432	-2.06137	86.177	331.13	500	31.5	361	0.2387	0.274
2,3-dimethylbutane	473.15	33.2	0.02679	6.15941	3.50248	-3.61973	86.177	331.13	500	31.5	361	0.2387	0.274
2,3-dimethylbutane	473.15	43.36	0.04901	6.15941	3.76955	-3.01573	86.177	331.13	500	31.5	361	0.2387	0.274
2,3-dimethylbutane	473.15	56.62	0.07759	6.15941	4.03634	-2.55632	86.177	331.13	500	31.5	361	0.2387	0.274
2,3-dimethylbutane	473.15	69.66	0.10488	6.15941	4.24358	-2.25494	86.177	331.13	500	31.5	361	0.2387	0.274
2,3-dimethylbutane	473.15	80.53	0.12728	6.15941	4.38862	-2.06137	86.177	331.13	500	31.5	361	0.2387	0.274
2,3-dimethylbutane	483.15	35.01	0.02679	6.18033	3.55566	-3.61973	86.177	331.13	500	31.5	361	0.2387	0.274
2,3-dimethylbutane	483.15	43.79	0.04901	6.18033	3.77936	-3.01573	86.177	331.13	500	31.5	361	0.2387	0.274
2,3-dimethylbutane	483.15	55.03	0.07759	6.18033	4.00793	-2.55632	86.177	331.13	500	31.5	361	0.2387	0.274
2,3-dimethylbutane	483.15	66.05	0.10488	6.18033	4.19042	-2.25494	86.177	331.13	500	31.5	361	0.2387	0.274
2,3-dimethylbutane	483.15	75.1	0.12728	6.18033	4.31887	-2.06137	86.177	331.13	500	31.5	361	0.2387	0.274
n-decane	308.15	36.56	0.0259	5.73059	3.59903	-3.65351	142.285	447.2	617.7	21.1	561.35	0.2535	0.231
n-decane	308.15	74.95	0.05144	5.73059	4.31677	-2.96734	142.285	447.2	617.7	21.1	561.35	0.2535	0.231
n-decane	308.15	110.97	0.07382	5.73059	4.70927	-2.60613	142.285	447.2	617.7	21.1	561.35	0.2535	0.231
n-decane	308.15	161.75	0.10356	5.73059	5.08606	-2.2676	142.285	447.2	617.7	21.1	561.35	0.2535	0.231
n-decane	323.15	33.67	0.0259	5.77812	3.51672	-3.65351	142.285	447.2	617.7	21.1	561.35	0.2535	0.231
n-decane	323.15	148.26	0.10365	5.77812	4.999	-2.26674	142.285	447.2	617.7	21.1	561.35	0.2535	0.231
n-decane	343.15	30.37	0.0259	5.83817	3.4135	-3.65351	142.285	447.2	617.7	21.1	561.35	0.2535	0.231
n-decane	343.15	61.97	0.05144	5.83817	4.12665	-2.96734	142.285	447.2	617.7	21.1	561.35	0.2535	0.231
n-decane	343.15	91.51	0.07382	5.83817	4.51642	-2.60613	142.285	447.2	617.7	21.1	561.35	0.2535	0.231
n-decane	343.15	132.92	0.10356	5.83817	4.88972	-2.2676	142.285	447.2	617.7	21.1	561.35	0.2535	0.231
n-decane	343.15	167.48	0.12677	5.83817	5.12087	-2.06538	142.285	447.2	617.7	21.1	561.35	0.2535	0.231
n-decane	383.15	25.08	0.0259	5.94843	3.22219	-3.65351	142.285	447.2	617.7	21.1	561.35	0.2535	0.231
n-decane	383.15	51.1	0.05144	5.94843	3.93372	-2.96734	142.285	447.2	617.7	21.1	561.35	0.2535	0.231
n-decane	383.15	75.21	0.07382	5.94843	4.32035	-2.60613	142.285	447.2	617.7	21.1	561.35	0.2535	0.231
n-decane	383.15	108.86	0.10356	5.94843	4.69007	-2.2676	142.285	447.2	617.7	21.1	561.35	0.2535	0.231
n-decane	383.15	136.85	0.12677	5.94843	4.91886	-2.06538	142.285	447.2	617.7	21.1	561.35	0.2535	0.231
n-decane	383.15	163.37	0.14764	5.94843	5.09602	-1.91298	142.285	447.2	617.7	21.1	561.35	0.2535	0.231
n-decane	413.15	22.15	0.0259	6.02381	3.09796	-3.65351	142.285	447.2	617.7	21.1	561.35	0.2535	0.231
n-decane	413.15	44.72	0.05144	6.02381	3.80041	-2.96734	142.285	447.2	617.7	21.1	561.35	0.2535	0.231
n-decane	413.15	65.68	0.07382	6.02381	4.18478	-2.60613	142.285	447.2	617.7	21.1	561.35	0.2535	0.231
n-decane	413.15	94.8	0.10356	6.02381	4.5518	-2.2676	142.285	447.2	617.7	21.1	561.35	0.2535	0.231
n-decane	413.15	118.99	0.12677	6.02381	4.77904	-2.06538	142.285	447.2	617.7	21.1	561.35	0.2535	0.231
n-decane	413.15	141.87	0.14764	6.02381	4.95488	-1.91298	142.285	447.2	617.7	21.1	561.35	0.2535	0.231
n-decane	433.15	20.59	0.0259	6.07108	3.02469	-3.65351	142.285	447.2	617.7	21.1	561.35	0.2535	0.231
n-decane	433.15	41.22	0.05144	6.07108	3.71901	-2.96734	142.285	447.2	617.7	21.1	561.35	0.2535	0.231
n-decane	433.15	58.43	0.07382	6.07108	4.06788	-2.60613	142.285	447.2	617.7	21.1	561.35	0.2535	0.231
n-decane	433.15	86.76	0.10358	6.07108	4.46311	-2.26741	142.285	447.2	617.7	21.1	561.35	0.2535	0.231
n-decane	433.15	108.76	0.12677	6.07108	4.68912	-2.06538	142.285	447.2	617.7	21.1	561.35	0.2535	0.231
n-decane	433.15	129.48	0.14764	6.07108	4.8635	-1.91298	142.285	447.2	617.7	21.1	561.35	0.2535	0.231
n-decane	453.15	19.39	0.0259	6.11622	2.96466	-3.65351	142.285	447.2	617.7	21.1	561.35	0.2535	0.231
n-decane	453.15	38.14	0.05144	6.11622	3.64131	-2.96734	142.285	447.2	617.7	21.1	561.35	0.2535	0.231
n-decane	453.15	55.54	0.07382	6.11622	4.01705	-2.60613	142.285	447.2	617.7	21.1	561.35	0.2535	0.231
n-decane	453.15	79.63	0.10356	6.11622	4.37744	-2.2676	142.285	447.2	617.7	21.1	561.35	0.2535	0.231
n-decane	453.15	99.59	0.12677	6.11622	4.60111	-2.06538	142.285	447.2	617.7	21.1	561.35	0.2535	0.231
n-decane	453.15	118.38	0.14764	6.11622	4.77386	-1.91298	142.285	447.2	617.7	21.1	561.35	0.2535	0.231
n-decane	473.15	18.46	0.0259	6.15941	2.91583	-3.65351	142.285	447.2	617.7	21.1	561.35	0.2535	0.231
n-decane	473.15	35.57	0.05144	6.15941	3.5715	-2.96734	142.285	447.2	617.7	21.1	561.35	0.2535	0.231
n-decane	473.15	51.4	0.07382	6.15941	3.93964	-2.60613	142.285	447.2	617.7	21.1	561.35	0.2535	0.231
n-decane	473.15	73.38	0.10356	6.15941	4.29566	-2.2676	142.285	447.2	617.7	21.1	561.35	0.2535	0.231
n-decane	473.15	91.49	0.12677	6.15941	4.51619	-2.06538	142.285	447.2	617.7	21.1	561.35	0.2535	0.231
n-decane	473.15	108.47	0.14764	6.15941	4.68646	-1.91298	142.285	447.2	617.7	21.1	561.35	0.2535	0.231
n-decane	493.15	17.93	0.0259	6.20081	2.88627	-3.65351	142.285	447.2	617.7	21.1	561.35	0.2535	0.231
n-decane	493.15	33.47	0.05144	6.20081	3.51077	-2.96734	142.285	447.2	617.7	21.1	561.35	0.2535	0.231
n-decane	493.15	47.81	0.07382	6.20081	3.8672	-2.60613	142.285	447.2	617.7	21.1	561.35	0.2535	0.231
n-decane	493.15	67.67	0.10356	6.20081	4.21467	-2.2676	142.285	447.2	617.7	21.1	561.35	0.2535	0.231
n-decane	493.15	99.39	0.14764	6.20081	4.59903	-1.91298	142.285	447.2	617.7	21.1	561.35	0.2535	0.231
n-decane	493.15	118.51	0.12677	6.20081	4.77503	-2.06538	142.285	447.2	617.7	21.1	561.35	0.2535	0.231
n-decane	513.15	17.84	0.0259	6.24057	2.88126	-3.65351	142.285	447.2	617.7	21.1	561.35	0.2535	0.231
n-decane	513.15	31.86	0.05144	6.24057	3.46137	-2.96734	142.285	447.2	617.7	21.1	561.35	0.2535	0.231
n-decane	513.15	44.78	0.07382	6.24057	3.80179	-2.60613	142.285	447.2	617.7	21.1	561.35	0.2535	0.231
n-decane	513.15	62.65	0.10356	6.24057	4.1376	-2.2676	142.285	447.2	617.7	21.1	561.35	0.2535	0.231
n-decane	513.15	77.38	0.12677	6.24057	4.34872	-2.06538	142.285	447.2	617.7	21.1	561.35	0.2535	0.231
n-decane	513.15	91.17	0.14764	6.24057	4.51272	-1.91298	142.285	447.2	617.7	21.1	561.35	0.2535	0.231
n-decane	523.15	17.96	0.029	6.25987	2.88819	-3.54046	142.285	447.2	617.7	21.1	561.35	0.2535	0.231
n-decane	523.15	31.25	0.05144	6.25987	3.44192	-2.96734	142.285	447.2	617.7	21.1	561.35	0.2535	0.231
n-decane	523.15	43.47	0.07382	6.25987	3.7721	-2.60613	142.285	447.2	617.7	21.1	561.35	0.2535	0.231
n-decane	523.15	60.38	0.10356	6.25987	4.10061	-2.2676	142.285	447.2	617.7	21.1	561.35	0.2535	0.231
n-decane	523.15	74.3	0.12677	6.25987	4.30808	-2.06538	142.285	447.2	617.7	21.1	561.35	0.2535	0.231
n-decane	523.15	87.29	0.14764	6.25987	4.46929	-1.91298	142.285	447.2	617.7	21.1	561.35	0.2535	0.231
n-decane	533.15	18.22	0.0259	6.2788	2.9023	-3.65351	142.285	447.2	617.7	21.1	561.35	0.2535	0.231
n-decane	533.15	30.76	0.05144	6.2788	3.42613	-2.96734	142.285	447.2	617.7	21.1	561.35	0.2535	0.231
n-decane	533.15	42.29	0.07382	6.2788	3.74461	-2.60613	142.285	447.2	617.7	21.1	561.35	0.2535	0.231
n-decane	533.15	58.23	0.10356	6.2788	4.06445	-2.2676	142.285	447.2	617.7	21.1	561.35	0.2535	0.231
n-decane	533.15	71.35	0.12677	6.2788	4.26755	-2.06538	142.285	447.2	617.7	21.1	561.35	0.2535	0.231
n-decane	533.15	83.64	0.14764	6.2788	4.42652	-1.91298	142.285	447.2	617.7	21.1	561.35	0.2535	0.231
n-decane	543.15	20.44	0.0259	6.29739	3.01764	-3.65351	142.285	447.2	617.7	21.1	561.35	0.2535	0.231
n-decane	543.15	30.39	0.05144	6.29739	3.41418	-2.96734	142.285	447.2	617.7	21.1	561.35	0.2535	0.231
n-decane	543.15	41.25	0.07382	6.29739	3.71968	-2.60613	142.285	447.2	617.7	21.1	561.35	0.2535	0.231
n-decane	543.15	56.23	0.10356	6.29739	4.02939	-2.2676	142.285	447.2	617.7	21.1	561.35	0.2535	0.231
n-decane	543.15	68.51	0.12677	6.29739	4.22702	-2.06538	142.285	447.2	617.7	21.1	561.35	0.2535	0.231
n-decane	543.15	80.04	0.14764	6.29739	4.38254	-1.91298	142.285	447.2	617.7	21.1	561.35	0.2535	0.231
n-decane	553.15	19.1	0.0259	6.31563	2.94961	-3.65351	142.285	447.2	617.7	21.1	561.35	0.2535	0.231
n-decane	553.15	30.17	0.05144	6.31563	3.40689	-2.96734	142.285	447.2	617.7	21.1	561.35	0.2535	0.231
n-decane	553.15	40.32	0.07382	6.31563	3.69686	-2.60613	142.285	447.2	617.7	21.1	561.35	0.2535	0.231
n-decane	553.15	54.31	0.10356	6.31563	3.99471	-2.2676	142.285	447.2	617.7	21.1	561.35	0.2535	0.231
n-decane	553.15	65.78	0.12677	6.31563	4.18636	-2.06538	142.285	447.2	617.7	21.1	561.35	0.2535	0.231
n-decane	553.15	76.49	0.14764	6.31563	4.33716	-1.91298	142.285	447.2	617.7	21.1	561.35	0.2535	0.231
n-decane	563.15	19.75	0.0259	6.33355	2.98333	-3.65351	142.285	447.2	617.7	21.1	561.35	0.2535	0.231
n-decane	563.15	30.06	0.05144	6.33355	3.40323	-2.96734	142.285	447.2	617.7	21.1	561.35	0.2535	0.231
n-decane	563.15	39.48	0.07382	6.33355	3.67578	-2.60613	142.285	447.2	617.7	21.1	561.35	0.2535	0.231
n-decane	563.15	52.52	0.10356	6.33355	3.96127	-2.2676	142.285	447.2	617.7	21.1	561.35	0.2535	0.231
n-decane	563.15	63.14	0.12677	6.33355	4.14539	-2.06538	142.285	447.2	617.7	21.1	561.35	0.2535	0.231
n-decane	563.15	73.07	0.14764	6.33355	4.29142	-1.91298	142.285	447.2	617.7	21.1	561.35	0.2535	0.231
n-decane	573.15	20.63	0.0259	6.35115	3.0267	-3.65351	142.285	447.2	617.7	21.1	561.35	0.2535	0.231
n-decane	573.15	30.08	0.05144	6.35115	3.40392	-2.96734	142.285	447.2	617.7	21.1	561.35	0.2535	0.231
n-decane	573.15	38.76	0.07382	6.35115	3.65727	-2.60613	142.285	447.2	617.7	21.1	561.35	0.2535	0.231
n-decane	573.15	50.72	0.10356	6.35115	3.92628	-2.2676	142.285	447.2	617.7	21.1	561.35	0.2535	0.231
n-decane	573.15	60.49	0.12677	6.35115	4.10255	-2.06538	142.285	447.2	617.7	21.1	561.35	0.2535	0.231
n-decane	573.15	69.6	0.14764	6.35115	4.2427	-1.91298	142.285	447.2	617.7	21.1	561.35	0.2535	0.231
methanol	298.15	50.8	0.00809	5.6976	3.9279	-4.81713	32.042	337.8	512.64	80.97	118	0.2715	0.224
methanol	298.15	104.5	0.01637	5.6976	4.64919	-4.1123	32.042	337.8	512.64	80.97	118	0.2715	0.224
methanol	298.15	212.5	0.032	5.6976	5.35894	-3.44202	32.042	337.8	512.64	80.97	118	0.2715	0.224
methanol	323.15	44	0.00773	5.77812	3.78419	-4.86265	32.042	337.8	512.64	80.97	118	0.2715	0.224
methanol	323.15	61.2	0.01073	5.77812	4.11415	-4.53471	32.042	337.8	512.64	80.97	118	0.2715	0.224
methanol	323.15	86.4	0.01519	5.77812	4.45899	-4.18712	32.042	337.8	512.64	80.97	118	0.2715	0.224
methanol	323.15	177	0.03056	5.77812	5.17615	-3.48806	32.042	337.8	512.64	80.97	118	0.2715	0.224
methanol	323.15	266	0.04484	5.77812	5.5835	-3.10465	32.042	337.8	512.64	80.97	118	0.2715	0.224
methanol	373.15	34.4	0.0072	5.92198	3.53806	-4.93367	32.042	337.8	512.64	80.97	118	0.2715	0.224
methanol	373.15	64.8	0.01429	5.92198	4.17131	-4.2482	32.042	337.8	512.64	80.97	118	0.2715	0.224
methanol	373.15	95.3	0.02126	5.92198	4.55703	-3.85093	32.042	337.8	512.64	80.97	118	0.2715	0.224
methanol	373.15	128	0.0285	5.92198	4.85203	-3.55785	32.042	337.8	512.64	80.97	118	0.2715	0.224
methanol	373.15	189.5	0.04228	5.92198	5.24439	-3.16344	32.042	337.8	512.64	80.97	118	0.2715	0.224
methanol	373.15	253	0.05542	5.92198	5.53339	-2.89281	32.042	337.8	512.64	80.97	118	0.2715	0.224
1-butanol	291	15.2	0.0044	5.67332	2.7213	-5.42615	74.123	390.6	563.05	44.23	275	0.2695	0.26
1-butanol	291	21.5	0.006	5.67332	3.06805	-5.116	74.123	390.6	563.05	44.23	275	0.2695	0.26
1-butanol	291	26	0.0071	5.67332	3.2581	-4.94766	74.123	390.6	563.05	44.23	275	0.2695	0.26
1-butanol	291	31	0.0087	5.67332	3.43399	-4.74443	74.123	390.6	563.05	44.23	275	0.2695	0.26
1-butyl acetate	291	14.2	0.006	5.67332	2.65324	-5.116	116.16	399	575.4	30.9	404.63	0.2871	0.261
1-butyl acetate	291	20.7	0.0084	5.67332	3.03013	-4.77952	116.16	399	575.4	30.9	404.63	0.2871	0.261
1-butyl acetate	291	26.5	0.0109	5.67332	3.27714	-4.51899	116.16	399	575.4	30.9	404.63	0.2871	0.261
1-butyl acetate	291	31	0.014	5.67332	3.43399	-4.2687	116.16	399	575.4	30.9	404.63	0.2871	0.261
1-propanol	291	12.7	0.0031	5.67332	2.5416	-5.77635	60.096	370.3	536.78	51.75	219	0.2744	0.254
1-propanol	291	17.8	0.0044	5.67332	2.8792	-5.42615	60.096	370.3	536.78	51.75	219	0.2744	0.254
1-propanol	291	22.5	0.0054	5.67332	3.11352	-5.22136	60.096	370.3	536.78	51.75	219	0.2744	0.254
1-propanol	291	30.4	0.0074	5.67332	3.41444	-4.90628	60.096	370.3	536.78	51.75	219	0.2744	0.254
1-propyl acetate	291	15.9	0.0073	5.67332	2.76632	-4.91988	102.133	374.7	549.73	33.6	345	0.296	0.254
1-propyl acetate	291	23.5	0.0098	5.67332	3.157	-4.62537	102.133	374.7	549.73	33.6	345	0.296	0.254
1-propyl acetate	291	31	0.0129	5.67332	3.43399	-4.35053	102.133	374.7	549.73	33.6	345	0.296	0.254
1-propyl acetate	291	40.9	0.0166	5.67332	3.71113	-4.09835	102.133	374.7	549.73	33.6	345	0.296	0.254
2-propyl acetate	291	13.1	0.0066	5.67332	2.57261	-5.02069	102.133	362	532	32.9	349.12	0.2925	0.26
2-propyl acetate	291	18	0.0085	5.67332	2.89037	-4.76769	102.133	362	532	32.9	349.12	0.2925	0.26
2-propyl acetate	291	23.8	0.0114	5.67332	3.16969	-4.47414	102.133	362	532	32.9	349.12	0.2925	0.26
2-propyl acetate	291	30.4	0.0147	5.67332	3.41444	-4.21991	102.133	362	532	32.9	349.12	0.2925	0.26
ethanol	291	13.9	0.0031	5.67332	2.63189	-5.77635	46.069	351.5	513.92	61.48	167	0.2759	0.24
ethanol	291	21.8	0.005	5.67332	3.08191	-5.29832	46.069	351.5	513.92	61.48	167	0.2759	0.24
ethanol	291	25.6	0.0057	5.67332	3.24259	-5.16729	46.069	351.5	513.92	61.48	167	0.2759	0.24
ethanol	291	31.2	0.0067	5.67332	3.44042	-5.00565	46.069	351.5	513.92	61.48	167	0.2759	0.24
ethyl acetate	291	16	0.0061	5.67332	2.77259	-5.09947	88.106	350.2	523.3	38.8	286	0.3081	0.255
ethyl acetate	291	26	0.0095	5.67332	3.2581	-4.65646	88.106	350.2	523.3	38.8	286	0.3081	0.255
ethyl acetate	291	36	0.0123	5.67332	3.58352	-4.39816	88.106	350.2	523.3	38.8	286	0.3081	0.255
ethyl acetate	291	46	0.0155	5.67332	3.82864	-4.16692	88.106	350.2	523.3	38.8	286	0.3081	0.255
ethyl formate	291	16	0.0051	5.67332	2.77259	-5.27851	74.079	327	508.4	47.42	229	0.3235	0.257
ethyl formate	291	26.1	0.0074	5.67332	3.26194	-4.90628	74.079	327	508.4	47.42	229	0.3235	0.257
ethyl formate	291	31.1	0.0091	5.67332	3.43721	-4.69948	74.079	327	508.4	47.42	229	0.3235	0.257
ethyl formate	291	41	0.0112	5.67332	3.71357	-4.49184	74.079	327	508.4	47.42	229	0.3235	0.257
methanol	291	11	0.0018	5.67332	2.3979	-6.31997	32.042	337.8	512.64	80.97	118	0.2715	0.224
methanol	291	15.1	0.0025	5.67332	2.71469	-5.99146	32.042	337.8	512.64	80.97	118	0.2715	0.224
methanol	291	16	0.0026	5.67332	2.77259	-5.95224	32.042	337.8	512.64	80.97	118	0.2715	0.224
methanol	291	16.4	0.0019	5.67332	2.79728	-6.2659	32.042	337.8	512.64	80.97	118	0.2715	0.224
methanol	291	17	0.0028	5.67332	2.83321	-5.87814	32.042	337.8	512.64	80.97	118	0.2715	0.224
methanol	291	17.6	0.0021	5.67332	2.8679	-6.16582	32.042	337.8	512.64	80.97	118	0.2715	0.224
methanol	291	18.1	0.0031	5.67332	2.89591	-5.77635	32.042	337.8	512.64	80.97	118	0.2715	0.224
methanol	291	20.8	0.0035	5.67332	3.03495	-5.65499	32.042	337.8	512.64	80.97	118	0.2715	0.224
methanol	291	21.9	0.0037	5.67332	3.08649	-5.59942	32.042	337.8	512.64	80.97	118	0.2715	0.224
methanol	291	26	0.0044	5.67332	3.2581	-5.42615	32.042	337.8	512.64	80.97	118	0.2715	0.224
methanol	291	26.1	0.0045	5.67332	3.26194	-5.40368	32.042	337.8	512.64	80.97	118	0.2715	0.224
methanol	291	27.1	0.0031	5.67332	3.29953	-5.77635	32.042	337.8	512.64	80.97	118	0.2715	0.224
methanol	291	27.9	0.0032	5.67332	3.32863	-5.7446	32.042	337.8	512.64	80.97	118	0.2715	0.224
methanol	291	31	0.0052	5.67332	3.43399	-5.2591	32.042	337.8	512.64	80.97	118	0.2715	0.224
methanol	291	33.1	0.0038	5.67332	3.49953	-5.57275	32.042	337.8	512.64	80.97	118	0.2715	0.224
methanol	291	36.2	0.0061	5.67332	3.58906	-5.09947	32.042	337.8	512.64	80.97	118	0.2715	0.224
methanol	291	43.2	0.0049	5.67332	3.76584	-5.31852	32.042	337.8	512.64	80.97	118	0.2715	0.224
methanol	291	45.5	0.0052	5.67332	3.81771	-5.2591	32.042	337.8	512.64	80.97	118	0.2715	0.224
methanol	291	48.5	0.0055	5.67332	3.88156	-5.20301	32.042	337.8	512.64	80.97	118	0.2715	0.224
methyl acetate	291	11.5	0.003	5.67332	2.44235	-5.80914	74.079	330	506.55	47.5	228	0.3249	0.257
methyl acetate	291	17.2	0.0043	5.67332	2.84491	-5.44914	74.079	330	506.55	47.5	228	0.3249	0.257
methyl acetate	291	23	0.0057	5.67332	3.13549	-5.16729	74.079	330	506.55	47.5	228	0.3249	0.257
methyl acetate	291	31.1	0.0078	5.67332	3.43721	-4.85363	74.079	330	506.55	47.5	228	0.3249	0.257
methyl butanoate	291	15.9	0.0088	5.67332	2.76632	-4.733	102.133	375	554.5	34.73	340	0.3004	0.256
methyl butanoate	291	26	0.0123	5.67332	3.2581	-4.39816	102.133	375	554.5	34.73	340	0.3004	0.256
methyl butanoate	291	31	0.0143	5.67332	3.43399	-4.2475	102.133	375	554.5	34.73	340	0.3004	0.256
methyl butanoate	291	38.5	0.0173	5.67332	3.65066	-4.05705	102.133	375	554.5	34.73	340	0.3004	0.256
methyl propanoate	291	16	0.0068	5.67332	2.77259	-4.99083	88.106	353	530.6	40.04	282	0.3124	0.256
methyl propanoate	291	21.7	0.0088	5.67332	3.07731	-4.733	88.106	353	530.6	40.04	282	0.3124	0.256
methyl propanoate	291	31.2	0.0123	5.67332	3.44042	-4.39816	88.106	353	530.6	40.04	282	0.3124	0.256
methyl propanoate	291	41.1	0.0143	5.67332	3.71601	-4.2475	88.106	353	530.6	40.04	282	0.3124	0.256
n-eicosane	373.35	10.09	0.0113	5.92252	2.31174	-4.48295	282.553	616.93	788.59	11.86	1161.7	0.2432	0.21
n-eicosane	373.35	20.13	0.0229	5.92252	3.00237	-3.77662	282.553	616.93	788.59	11.86	1161.7	0.2432	0.21
n-eicosane	373.35	30.44	0.0348	5.92252	3.41569	-3.35814	282.553	616.93	788.59	11.86	1161.7	0.2432	0.21
n-eicosane	373.35	40.77	0.0464	5.92252	3.70802	-3.07046	282.553	616.93	788.59	11.86	1161.7	0.2432	0.21
n-eicosane	373.35	50.81	0.0563	5.92252	3.92818	-2.87706	282.553	616.93	788.59	11.86	1161.7	0.2432	0.21
n-eicosane	473.55	10.02	0.0182	6.16026	2.30469	-4.00633	282.553	616.93	788.59	11.86	1161.7	0.2432	0.21
n-eicosane	473.55	20.16	0.0362	6.16026	3.00388	-3.3187	282.553	616.93	788.59	11.86	1161.7	0.2432	0.21
n-eicosane	473.55	30.44	0.0539	6.16026	3.41569	-2.92062	282.553	616.93	788.59	11.86	1161.7	0.2432	0.21
n-eicosane	473.55	40.36	0.0715	6.16026	3.69778	-2.63806	282.553	616.93	788.59	11.86	1161.7	0.2432	0.21
n-eicosane	473.55	50.35	0.0866	6.16026	3.91897	-2.44646	282.553	616.93	788.59	11.86	1161.7	0.2432	0.21
n-eicosane	573.25	9.94	0.0241	6.35132	2.29657	-3.72554	282.553	616.93	788.59	11.86	1161.7	0.2432	0.21
n-eicosane	573.25	20.15	0.0501	6.35132	3.00338	-2.99373	282.553	616.93	788.59	11.86	1161.7	0.2432	0.21
n-eicosane	573.25	30.33	0.0742	6.35132	3.41202	-2.60099	282.553	616.93	788.59	11.86	1161.7	0.2432	0.21
n-eicosane	573.25	40.57	0.0965	6.35132	3.70304	-2.33821	282.553	616.93	788.59	11.86	1161.7	0.2432	0.21
n-eicosane	573.25	50.65	0.117	6.35132	3.92499	-2.14558	282.553	616.93	788.59	11.86	1161.7	0.2432	0.21
n-octane	463.15	10.1	0.00869	6.13805	2.31254	-4.74558	114.231	398.77	568.7	24.9	486	0.235	0.256
n-octane	463.15	16.4	0.0185	6.13805	2.79728	-3.98998	114.231	398.77	568.7	24.9	486	0.235	0.256
n-octane	463.15	27.5	0.03554	6.13805	3.31419	-3.3371	114.231	398.77	568.7	24.9	486	0.235	0.256
n-octane	463.15	43.7	0.05933	6.13805	3.77735	-2.82464	114.231	398.77	568.7	24.9	486	0.235	0.256
n-octane	463.15	63.6	0.08741	6.13805	4.15261	-2.43715	114.231	398.77	568.7	24.9	486	0.235	0.256
n-octane	473.15	12.4	0.01152	6.15941	2.5177	-4.46367	114.231	398.77	568.7	24.9	486	0.235	0.256
n-octane	473.15	20.4	0.02454	6.15941	3.01553	-3.70745	114.231	398.77	568.7	24.9	486	0.235	0.256
n-octane	473.15	34.9	0.04755	6.15941	3.55249	-3.04597	114.231	398.77	568.7	24.9	486	0.235	0.256
n-octane	473.15	55.9	0.07952	6.15941	4.02356	-2.53175	114.231	398.77	568.7	24.9	486	0.235	0.256
n-octane	473.15	83	0.11837	6.15941	4.41884	-2.13394	114.231	398.77	568.7	24.9	486	0.235	0.256
n-octane	483.15	15.3	0.01525	6.18033	2.72785	-4.18318	114.231	398.77	568.7	24.9	486	0.235	0.256
n-octane	483.15	25.4	0.03263	6.18033	3.23475	-3.42252	114.231	398.77	568.7	24.9	486	0.235	0.256
n-octane	483.15	44.1	0.06361	6.18033	3.78646	-2.75498	114.231	398.77	568.7	24.9	486	0.235	0.256
n-octane	483.15	72.4	0.10762	6.18033	4.28221	-2.22915	114.231	398.77	568.7	24.9	486	0.235	0.256
n-octane	483.15	110	0.1615	6.18033	4.70048	-1.82325	114.231	398.77	568.7	24.9	486	0.235	0.256
n-octane	493.15	10.8	0.00538	6.20081	2.37955	-5.22507	114.231	398.77	568.7	24.9	486	0.235	0.256
n-octane	493.15	12.8	0.00914	6.20081	2.54945	-4.69509	114.231	398.77	568.7	24.9	486	0.235	0.256
n-octane	493.15	18.8	0.02024	6.20081	2.93386	-3.90009	114.231	398.77	568.7	24.9	486	0.235	0.256
n-octane	493.15	31.4	0.04317	6.20081	3.44681	-3.14261	114.231	398.77	568.7	24.9	486	0.235	0.256
n-octane	493.15	55.7	0.08493	6.20081	4.01998	-2.46593	114.231	398.77	568.7	24.9	486	0.235	0.256
n-octane	493.15	94.1	0.14584	6.20081	4.54436	-1.92525	114.231	398.77	568.7	24.9	486	0.235	0.256
n-octane	493.15	150.4	0.22479	6.20081	5.0133	-1.49259	114.231	398.77	568.7	24.9	486	0.235	0.256
n-octane	503.15	12.9	0.00716	6.22089	2.55723	-4.93925	114.231	398.77	568.7	24.9	486	0.235	0.256
n-octane	503.15	15.5	0.01228	6.22089	2.74084	-4.39978	114.231	398.77	568.7	24.9	486	0.235	0.256
n-octane	503.15	22.9	0.02693	6.22089	3.13114	-3.61451	114.231	398.77	568.7	24.9	486	0.235	0.256
n-octane	503.15	39.5	0.05848	6.22089	3.6763	-2.83907	114.231	398.77	568.7	24.9	486	0.235	0.256
n-octane	503.15	71	0.11466	6.22089	4.26268	-2.16578	114.231	398.77	568.7	24.9	486	0.235	0.256
n-octane	503.15	125.3	0.2008	6.22089	4.83071	-1.60545	114.231	398.77	568.7	24.9	486	0.235	0.256
n-octane	513.15	14.3	0.00701	6.24057	2.66026	-4.96042	114.231	398.77	568.7	24.9	486	0.235	0.256
n-octane	513.15	15.4	0.00956	6.24057	2.73437	-4.65017	114.231	398.77	568.7	24.9	486	0.235	0.256
n-octane	513.15	18.7	0.01643	6.24057	2.92852	-4.10865	114.231	398.77	568.7	24.9	486	0.235	0.256
n-octane	513.15	28.1	0.03617	6.24057	3.33577	-3.31953	114.231	398.77	568.7	24.9	486	0.235	0.256
n-octane	513.15	49	0.07814	6.24057	3.89182	-2.54925	114.231	398.77	568.7	24.9	486	0.235	0.256
n-octane	513.15	92.4	0.15784	6.24057	4.52613	-1.84617	114.231	398.77	568.7	24.9	486	0.235	0.256
n-octane	523.15	18.5	0.01304	6.25987	2.91777	-4.33973	114.231	398.77	568.7	24.9	486	0.235	0.256
n-octane	523.15	22.5	0.02233	6.25987	3.11352	-3.80182	114.231	398.77	568.7	24.9	486	0.235	0.256
n-octane	523.15	34.5	0.04926	6.25987	3.54096	-3.01064	114.231	398.77	568.7	24.9	486	0.235	0.256
n-octane	523.15	62.5	0.10862	6.25987	4.13517	-2.2199	114.231	398.77	568.7	24.9	486	0.235	0.256
n-octane	523.15	125.5	0.22578	6.25987	4.83231	-1.48819	114.231	398.77	568.7	24.9	486	0.235	0.256
n-octane	533.15	18.2	0.00821	6.2788	2.90142	-4.8024	114.231	398.77	568.7	24.9	486	0.235	0.256
n-octane	533.15	20.1	0.01323	6.2788	3.00072	-4.32527	114.231	398.77	568.7	24.9	486	0.235	0.256
n-octane	533.15	22.1	0.01815	6.2788	3.09558	-4.00908	114.231	398.77	568.7	24.9	486	0.235	0.256
n-octane	533.15	27.3	0.03112	6.2788	3.30689	-3.4699	114.231	398.77	568.7	24.9	486	0.235	0.256
n-octane	533.15	43	0.0692	6.2788	3.7612	-2.67075	114.231	398.77	568.7	24.9	486	0.235	0.256
n-octane	533.15	81.5	0.15525	6.2788	4.4006	-1.86272	114.231	398.77	568.7	24.9	486	0.235	0.256
n-octane	543.15	21.5	0.01193	6.29739	3.06805	-4.4287	114.231	398.77	568.7	24.9	486	0.235	0.256
n-octane	543.15	26.6	0.02616	6.29739	3.28091	-3.64352	114.231	398.77	568.7	24.9	486	0.235	0.256
n-octane	543.15	33.4	0.04454	6.29739	3.50856	-3.11137	114.231	398.77	568.7	24.9	486	0.235	0.256
n-octane	543.15	55	0.10204	6.29739	4.00733	-2.28239	114.231	398.77	568.7	24.9	486	0.235	0.256
n-octane	543.15	117.3	0.25001	6.29739	4.76473	-1.38625	114.231	398.77	568.7	24.9	486	0.235	0.256
ethanol	298.15	57.2	0.01161	5.6976	4.04655	-4.45589	46.069	351.5	513.92	61.48	167	0.2759	0.24
ethanol	298.15	116	0.02292	5.6976	4.75359	-3.77575	46.069	351.5	513.92	61.48	167	0.2759	0.24
ethanol	298.15	174.3	0.03381	5.6976	5.16078	-3.387	46.069	351.5	513.92	61.48	167	0.2759	0.24
ethanol	298.15	233.2	0.04429	5.6976	5.4519	-3.117	46.069	351.5	513.92	61.48	167	0.2759	0.24
ethanol	298.15	292.6	0.05463	5.6976	5.67881	-2.90717	46.069	351.5	513.92	61.48	167	0.2759	0.24
ethanol	348.15	41	0.01051	5.85263	3.71357	-4.55543	46.069	351.5	513.92	61.48	167	0.2759	0.24
ethanol	348.15	84.6	0.02082	5.85263	4.43793	-3.87184	46.069	351.5	513.92	61.48	167	0.2759	0.24
ethanol	348.15	142.3	0.03533	5.85263	4.95794	-3.34302	46.069	351.5	513.92	61.48	167	0.2759	0.24
ethanol	348.15	240.3	0.05957	5.85263	5.48189	-2.8206	46.069	351.5	513.92	61.48	167	0.2759	0.24
ethanol	398.15	61.2	0.01989	5.98683	4.11415	-3.91754	46.069	351.5	513.92	61.48	167	0.2759	0.24
ethanol	398.15	144.2	0.0479	5.98683	4.9712	-3.03864	46.069	351.5	513.92	61.48	167	0.2759	0.24
ethanol	398.15	227.2	0.07437	5.98683	5.42583	-2.5987	46.069	351.5	513.92	61.48	167	0.2759	0.24
ethanol	448.15	55.4	0.02005	6.10513	4.01458	-3.90953	46.069	351.5	513.92	61.48	167	0.2759	0.24
ethanol	448.15	93	0.03936	6.10513	4.5326	-3.23501	46.069	351.5	513.92	61.48	167	0.2759	0.24
ethanol	448.15	148.4	0.06655	6.10513	4.99991	-2.7098	46.069	351.5	513.92	61.48	167	0.2759	0.24
ethanol	448.15	219.9	0.1005	6.10513	5.39317	-2.2976	46.069	351.5	513.92	61.48	167	0.2759	0.24
ethanol	448.15	288.3	0.1322	6.10513	5.664	-2.02344	46.069	351.5	513.92	61.48	167	0.2759	0.24
ethanol	498.15	102.9	0.05724	6.2109	4.63376	-2.8605	46.069	351.5	513.92	61.48	167	0.2759	0.24
ethanol	498.15	155.1	0.1104	6.2109	5.04407	-2.20365	46.069	351.5	513.92	61.48	167	0.2759	0.24
ethanol	498.15	201.2	0.1604	6.2109	5.3043	-1.83008	46.069	351.5	513.92	61.48	167	0.2759	0.24
ethanol	498.15	244.5	0.2097	6.2109	5.49922	-1.56208	46.069	351.5	513.92	61.48	167	0.2759	0.24
ethanol	498.15	282.1	0.2573	6.2109	5.64226	-1.35751	46.069	351.5	513.92	61.48	167	0.2759	0.24
ethanol	503.15	220	0.2287	6.22089	5.39363	-1.47534	46.069	351.5	513.92	61.48	167	0.2759	0.24
ethanol	503.15	231.5	0.2533	6.22089	5.44458	-1.37318	46.069	351.5	513.92	61.48	167	0.2759	0.24
ethanol	508.15	132.6	0.1169	6.23078	4.88734	-2.14644	46.069	351.5	513.92	61.48	167	0.2759	0.24
ethanol	508.15	140.7	0.1349	6.23078	4.94663	-2.00322	46.069	351.5	513.92	61.48	167	0.2759	0.24
ethanol	508.15	146.8	0.1518	6.23078	4.98907	-1.88519	46.069	351.5	513.92	61.48	167	0.2759	0.24
ethanol	508.15	151.5	0.17	6.23078	5.02059	-1.77196	46.069	351.5	513.92	61.48	167	0.2759	0.24
ethanol	508.15	154	0.1883	6.23078	5.03695	-1.66972	46.069	351.5	513.92	61.48	167	0.2759	0.24
2-methylbutanal	303.15	1	0.001	5.71423	0	-6.90776	86.134	365	570.01	39.2	313.26	0.275	0.259
2-methylbutanal	303.15	5.1	0.0045	5.71423	1.62924	-5.40368	86.134	365	570.01	39.2	313.26	0.275	0.259
2-methylbutanal	303.15	10.1	0.009	5.71423	2.31254	-4.71053	86.134	365	570.01	39.2	313.26	0.275	0.259
2-methylbutanal	323.15	1	0.0008	5.77812	0	-7.1309	86.134	365	570.01	39.2	313.26	0.275	0.259
2-methylbutanal	323.15	5.1	0.0047	5.77812	1.62924	-5.36019	86.134	365	570.01	39.2	313.26	0.275	0.259
2-methylbutanal	323.15	10.1	0.01	5.77812	2.31254	-4.60517	86.134	365	570.01	39.2	313.26	0.275	0.259
2-methylbutanal	323.15	50.7	0.043	5.77812	3.92593	-3.14656	86.134	365	570.01	39.2	313.26	0.275	0.259
2-methylbutanal	323.15	81	0.066	5.77812	4.39445	-2.7181	86.134	365	570.01	39.2	313.26	0.275	0.259
2-methylbutanal	323.15	101.3	0.08	5.77812	4.61809	-2.52573	86.134	365	570.01	39.2	313.26	0.275	0.259
2-methylbutanal	343.15	1	0.0006	5.83817	0	-7.41858	86.134	365	570.01	39.2	313.26	0.275	0.259
2-methylbutanal	343.15	5.1	0.0048	5.83817	1.62924	-5.33914	86.134	365	570.01	39.2	313.26	0.275	0.259
2-methylbutanal	343.15	10.1	0.01	5.83817	2.31254	-4.60517	86.134	365	570.01	39.2	313.26	0.275	0.259
2-methylbutanal	343.15	50.7	0.047	5.83817	3.92593	-3.05761	86.134	365	570.01	39.2	313.26	0.275	0.259
2-methylbutanal	343.15	81	0.071	5.83817	4.39445	-2.64508	86.134	365	570.01	39.2	313.26	0.275	0.259
2-methylbutanal	343.15	101.3	0.08	5.83817	4.61809	-2.52573	86.134	365	570.01	39.2	313.26	0.275	0.259
2-methylbutanal	363.15	5.1	0.0046	5.89482	1.62924	-5.3817	86.134	365	570.01	39.2	313.26	0.275	0.259
2-methylbutanal	363.15	10.1	0.0102	5.89482	2.31254	-4.58537	86.134	365	570.01	39.2	313.26	0.275	0.259
2-methylbutanal	363.15	50.7	0.05	5.89482	3.92593	-2.99573	86.134	365	570.01	39.2	313.26	0.275	0.259
2-methylbutanal	363.15	81	0.07	5.89482	4.39445	-2.65926	86.134	365	570.01	39.2	313.26	0.275	0.259
2-methylbutanal	363.15	101.3	0.091	5.89482	4.61809	-2.3969	86.134	365	570.01	39.2	313.26	0.275	0.259
2-methylbutanal	383.15	5.1	0.0035	5.94843	1.62924	-5.65499	86.134	365	570.01	39.2	313.26	0.275	0.259
2-methylbutanal	383.15	10.1	0.01	5.94843	2.31254	-4.60517	86.134	365	570.01	39.2	313.26	0.275	0.259
2-methylbutanal	383.15	50.7	0.055	5.94843	3.92593	-2.90042	86.134	365	570.01	39.2	313.26	0.275	0.259
2-methylbutanal	383.15	81	0.082	5.94843	4.39445	-2.50104	86.134	365	570.01	39.2	313.26	0.275	0.259
2-methylbutanal	383.15	101.3	0.097	5.94843	4.61809	-2.33304	86.134	365	570.01	39.2	313.26	0.275	0.259
2-aminoethanol	323.15	30.7	0.00161	5.77812	3.42426	-6.43152	61.084	444.15	678.2	68.55	225	0.2715	0.274
2-aminoethanol	323.15	50.8	0.0027	5.77812	3.9279	-5.9145	61.084	444.15	678.2	68.55	225	0.2715	0.274
2-aminoethanol	323.15	74.7	0.00397	5.77812	4.31348	-5.52899	61.084	444.15	678.2	68.55	225	0.2715	0.274
2-aminoethanol	323.15	97.1	0.00529	5.77812	4.57574	-5.24194	61.084	444.15	678.2	68.55	225	0.2715	0.274
2-aminoethanol	323.15	117.9	0.00634	5.77812	4.76984	-5.06088	61.084	444.15	678.2	68.55	225	0.2715	0.274
2-aminoethanol	323.15	159.3	0.00841	5.77812	5.07079	-4.77833	61.084	444.15	678.2	68.55	225	0.2715	0.274
2-aminoethanol	348.15	69.1	0.00449	5.85263	4.23555	-5.4059	61.084	444.15	678.2	68.55	225	0.2715	0.274
2-aminoethanol	348.15	73.4	0.00477	5.85263	4.29592	-5.34541	61.084	444.15	678.2	68.55	225	0.2715	0.274
2-aminoethanol	348.15	94.4	0.00614	5.85263	4.54754	-5.09293	61.084	444.15	678.2	68.55	225	0.2715	0.274
2-aminoethanol	348.15	106.2	0.00699	5.85263	4.66532	-4.96327	61.084	444.15	678.2	68.55	225	0.2715	0.274
2-aminoethanol	373.15	33.1	0.00265	5.92198	3.49953	-5.9332	61.084	444.15	678.2	68.55	225	0.2715	0.274
2-aminoethanol	373.15	48.5	0.00391	5.92198	3.88156	-5.54422	61.084	444.15	678.2	68.55	225	0.2715	0.274
2-aminoethanol	373.15	59.9	0.0049	5.92198	4.09268	-5.31852	61.084	444.15	678.2	68.55	225	0.2715	0.274
2-aminoethanol	373.15	70.5	0.00563	5.92198	4.25561	-5.17965	61.084	444.15	678.2	68.55	225	0.2715	0.274
2-aminoethanol	373.15	82.9	0.00668	5.92198	4.41764	-5.00864	61.084	444.15	678.2	68.55	225	0.2715	0.274
2-aminoethanol	398.15	68	0.00669	5.98683	4.21951	-5.00714	61.084	444.15	678.2	68.55	225	0.2715	0.274
2-aminoethanol	398.15	76.7	0.00756	5.98683	4.3399	-4.88488	61.084	444.15	678.2	68.55	225	0.2715	0.274
2-aminoethanol	398.15	90.8	0.00898	5.98683	4.50866	-4.71276	61.084	444.15	678.2	68.55	225	0.2715	0.274
2-aminoethanol	423.15	40.4	0.00467	6.04773	3.69883	-5.3666	61.084	444.15	678.2	68.55	225	0.2715	0.274
2-aminoethanol	423.15	41.3	0.00478	6.04773	3.72086	-5.34331	61.084	444.15	678.2	68.55	225	0.2715	0.274
2-aminoethanol	423.15	43.5	0.0049	6.04773	3.77276	-5.31852	61.084	444.15	678.2	68.55	225	0.2715	0.274
2-aminoethanol	423.15	54.6	0.006214	6.04773	4.00003	-5.08095	61.084	444.15	678.2	68.55	225	0.2715	0.274
2-aminoethanol	423.15	69.9	0.00792	6.04773	4.24707	-4.83836	61.084	444.15	678.2	68.55	225	0.2715	0.274
2-aminoethanol	423.15	117.2	0.01342	6.04773	4.76388	-4.31101	61.084	444.15	678.2	68.55	225	0.2715	0.274
water	323.15	31.8	0.000402	5.77812	3.45947	-7.81906	18.015	373.15	647.13	220.55	55.95	0.322	0.229
water	323.15	60.3	0.000763	5.77812	4.09933	-7.17825	18.015	373.15	647.13	220.55	55.95	0.322	0.229
water	323.15	119.3	0.001513	5.77812	4.78164	-6.49366	18.015	373.15	647.13	220.55	55.95	0.322	0.229
water	373.15	57	0.00082	5.92198	4.04305	-7.10621	18.015	373.15	647.13	220.55	55.95	0.322	0.229
water	373.15	120.9	0.001753	5.92198	4.79496	-6.34643	18.015	373.15	647.13	220.55	55.95	0.322	0.229
water	373.15	153.7	0.002232	5.92198	5.035	-6.10486	18.015	373.15	647.13	220.55	55.95	0.322	0.229
water	423.15	51.8	0.0009	6.04773	3.94739	-7.01312	18.015	373.15	647.13	220.55	55.95	0.322	0.229
water	423.15	54.3	0.000979	6.04773	3.99452	-6.92898	18.015	373.15	647.13	220.55	55.95	0.322	0.229
water	423.15	75.9	0.001353	6.04773	4.32942	-6.60543	18.015	373.15	647.13	220.55	55.95	0.322	0.229
water	423.15	87.1	0.001595	6.04773	4.46706	-6.44088	18.015	373.15	647.13	220.55	55.95	0.322	0.229
n-decane	503	14.8	0.0178	6.22059	2.69463	-4.02856	142.285	447.2	617.7	21.1	561.35	0.2535	0.231
n-decane	503	19.6	0.0303	6.22059	2.97553	-3.49661	142.285	447.2	617.7	21.1	561.35	0.2535	0.231
n-decane	503	32.7	0.0557	6.22059	3.48738	-2.88778	142.285	447.2	617.7	21.1	561.35	0.2535	0.231
n-decane	503	52	0.0828	6.22059	3.95124	-2.49133	142.285	447.2	617.7	21.1	561.35	0.2535	0.231
n-decane	503	69.9	0.1111	6.22059	4.24707	-2.19732	142.285	447.2	617.7	21.1	561.35	0.2535	0.231
n-decane	503	101	0.1507	6.22059	4.61512	-1.89246	142.285	447.2	617.7	21.1	561.35	0.2535	0.231
1-hexadecanol	372.1	34.82	0.0466	5.91916	3.55019	-3.06615	242.445	613.15	773.89	12.64	1085.89	0.2233	0.213
1-hexadecanol	376.3	35.24	0.0469	5.93039	3.56218	-3.05974	242.445	613.15	773.89	12.64	1085.89	0.2233	0.213
1-hexadecanol	380.9	35.67	0.0475	5.94254	3.57431	-3.04703	242.445	613.15	773.89	12.64	1085.89	0.2233	0.213
1-hexadecanol	385.8	36.12	0.0482	5.95532	3.58685	-3.0324	242.445	613.15	773.89	12.64	1085.89	0.2233	0.213
1-hexadecanol	391.2	36.61	0.049	5.96922	3.60032	-3.01593	242.445	613.15	773.89	12.64	1085.89	0.2233	0.213
1-hexadecanol	395.6	37.05	0.0493	5.9804	3.61227	-3.00983	242.445	613.15	773.89	12.64	1085.89	0.2233	0.213
1-hexadecanol	399.9	37.48	0.0497	5.99121	3.62381	-3.00175	242.445	613.15	773.89	12.64	1085.89	0.2233	0.213
1-hexadecanol	404.5	37.94	0.0501	6.00265	3.63601	-2.99373	242.445	613.15	773.89	12.64	1085.89	0.2233	0.213
1-hexadecanol	410	38.51	0.0505	6.01616	3.65092	-2.98578	242.445	613.15	773.89	12.64	1085.89	0.2233	0.213
1-hexadecanol	415.3	39.02	0.051	6.029	3.66407	-2.97593	242.445	613.15	773.89	12.64	1085.89	0.2233	0.213
1-hexadecanol	420.3	39.52	0.0515	6.04097	3.67681	-2.96617	242.445	613.15	773.89	12.64	1085.89	0.2233	0.213
1-hexadecanol	425.2	39.99	0.0522	6.05256	3.68863	-2.95267	242.445	613.15	773.89	12.64	1085.89	0.2233	0.213
1-hexadecanol	429.9	40.44	0.0529	6.06355	3.69982	-2.93935	242.445	613.15	773.89	12.64	1085.89	0.2233	0.213
1-hexadecanol	435.3	40.95	0.0536	6.07604	3.71235	-2.92621	242.445	613.15	773.89	12.64	1085.89	0.2233	0.213
1-hexadecanol	440.5	41.44	0.0544	6.08791	3.72425	-2.91139	242.445	613.15	773.89	12.64	1085.89	0.2233	0.213
1-hexadecanol	445.1	41.89	0.0551	6.0983	3.73505	-2.89861	242.445	613.15	773.89	12.64	1085.89	0.2233	0.213
1-hexadecanol	450	42.38	0.0556	6.10925	3.74668	-2.88957	242.445	613.15	773.89	12.64	1085.89	0.2233	0.213
1-hexadecanol	454.9	42.87	0.0563	6.12008	3.75817	-2.87706	242.445	613.15	773.89	12.64	1085.89	0.2233	0.213
1-hexadecanol	459.8	43.36	0.0569	6.13079	3.76954	-2.86646	242.445	613.15	773.89	12.64	1085.89	0.2233	0.213
1-hexadecanol	465	43.88	0.0576	6.14204	3.78146	-2.85423	242.445	613.15	773.89	12.64	1085.89	0.2233	0.213
1-hexadecanol	469.9	44.37	0.0583	6.15252	3.79256	-2.84215	242.445	613.15	773.89	12.64	1085.89	0.2233	0.213
1-hexadecanol	474.5	44.81	0.0591	6.16226	3.80243	-2.82852	242.445	613.15	773.89	12.64	1085.89	0.2233	0.213
1-hexadecanol	480.3	45.35	0.0602	6.17441	3.81441	-2.81008	242.445	613.15	773.89	12.64	1085.89	0.2233	0.213
1-hexadecanol	485.1	45.8	0.0612	6.18436	3.82428	-2.79361	242.445	613.15	773.89	12.64	1085.89	0.2233	0.213
1-hexadecanol	490	46.24	0.0623	6.19441	3.83385	-2.77579	242.445	613.15	773.89	12.64	1085.89	0.2233	0.213
1-hexadecanol	494	46.61	0.0631	6.20254	3.84182	-2.76303	242.445	613.15	773.89	12.64	1085.89	0.2233	0.213
1-hexadecanol	500.2	47.2	0.0644	6.21501	3.85439	-2.74264	242.445	613.15	773.89	12.64	1085.89	0.2233	0.213
1-hexadecanol	504.4	47.6	0.0652	6.22337	3.86283	-2.7303	242.445	613.15	773.89	12.64	1085.89	0.2233	0.213
1-hexadecanol	509.5	48.08	0.0664	6.23343	3.87287	-2.71206	242.445	613.15	773.89	12.64	1085.89	0.2233	0.213
1-hexadecanol	514.9	48.61	0.0674	6.24397	3.88383	-2.69711	242.445	613.15	773.89	12.64	1085.89	0.2233	0.213
phenanthrene	405.6	33.39	0.0166	6.00537	3.50826	-4.09835	178.233	609.2	869	31.19	554	0.3217	0.239
phenanthrene	410.7	33.88	0.0167	6.01786	3.52282	-4.09235	178.233	609.2	869	31.19	554	0.3217	0.239
phenanthrene	415.8	34.34	0.0169	6.0302	3.53631	-4.08044	178.233	609.2	869	31.19	554	0.3217	0.239
phenanthrene	421	34.82	0.0171	6.04263	3.55019	-4.06868	178.233	609.2	869	31.19	554	0.3217	0.239
phenanthrene	426	35.27	0.0173	6.05444	3.56303	-4.05705	178.233	609.2	869	31.19	554	0.3217	0.239
[truncated: 2,036 more rows]

## Sheet: Sheet5-2570 train 1191 test
Name	T (K)	P (bar)	x	sets	LN T	LN P	LN x	nBondsS3	Mi	SsOH	minHBd	ETA_dEpsilon_D	ETA_BetaP_s
[truncated: 3,761 more rows]

[truncated: 4 more sheets: Sheet7- Pre versus Exp values, Sheet9-RMSE test set-comparison, Sheet8- H2-octadecane system, Sheet10-GP model for alcohols]
